# Supplementary material for: Public policy interventions to mitigate household food insecurity in Canada: a systematic review
Source: Public Health Nutr. 2024 Jan 15;27(1):e83. doi: 10.1017/S1368980024000120 (PMC10966928; doi:10.1017/S1368980024000120)
Supplement: Idzerda et al. supplementary material 3 — Idzerda et al. supplementary material [file S1368980024000120sup003.xlsx]

## Sheet: Exclusions
Supplementary Material C: List of Excluded Studies
Author	Title	Is this article about household (or individual) food insecurity in Canada? Please include individual food insecurity, hunger, or access to food.	Does this article report on an public policy intervention to prevent or mitigate HFI? An intervention, in this case, is defined as a deliberate set of circumstances offered to, accepted by, or imposed on a population. Interventions include both income-based and food-based interventions. Income-based interventions include, but are not limited to social protection programs such as social assistance…	Select the type of study design: Please include any study that includes primary data on an intervention. This might include theses and dissertations or book chapters. Conference abstracts that do not include data we can abstract on the outcomes should be excluded.	Did the study report at least one quantitative measure of household food insecurity (HFSSM, self-reported FI, hunger etc)? Inclusions: - Validated food insecurity scales, such as the HFSSM and its derivatives. - Self-reported experience or perceptions of household food insecurity. Exclusions: - Outcomes designed to capture client satisfaction, attitudes, and perceptions towards the intervention.	Does this study assess the level of household food insecurity before and after implementation of an intervention?
Milligan	DO CHILD TAX BENEFITS AFFECT THE WELLBEING OF CHILDREN? EVIDENCE FROM CANADIAN CHILD BENEFIT EXPANSIONS	Yes (INCLUDE)	Yes (INCLUDE)	Primary research study (INCLUDE)	Yes (INCLUDE)	No (EXCLUDE)
Cohen, Juliana F. W., Hecht, Amelie A., McLoughlin, Gabriella M., Turner, Lindsey, Schwartz, Marlene B.	Universal school meals and associations with student participation, attendance, academic performance, diet quality, food security, and body mass index: A systematic review	Yes (INCLUDE)	Yes (INCLUDE)	Review (i.e. systematic review, rapid review, scoping, narrative) (EXCLUDE)
Bhawra, Jasmin, Kirkpatrick, Sharon I., Hammond, David	Food insecurity among Canadian youth and young adults: insights from the Canada Food Study	Yes (INCLUDE)	No (EXCLUDE)
Carroll, Nicholas, Sadowski, Adam, Wallace, Angela, Jewell, Kira, Buchholz, Andrea C., Haines, Jess, Parizeau, Kate, von Massow, Michael, Chan, Brianne, Ma, David W. L., Duncan, Alison M.	Food Skills: Associations With Diet Quality and Food Waste Among Canadian Parents	No (EXCLUDE)
Cox, Catherine, Ornstein, Amy, Cummings, Elizabeth A., Alyahyawi, Naseem	Experience of Caring for a Child With Type 1 Diabetes Mellitus in a Food-Insecure Household: A Qualitative Evaluation	Yes (INCLUDE)	No (EXCLUDE)
Blanchet, Rosanne, Willows, Noreen, Loewen, Olivia K., Veugelers, Paul, Godrich, Stephanie L.	Exploring the association between food insecurity and food skills among school-aged children	Yes (INCLUDE)	No (EXCLUDE)
Blundell, Lisa, Mathews, Maria, Bowley, Claire, Roebothan, Barbara	Determining Student Food Insecurity at Memorial University of Newfoundland	Yes (INCLUDE)	No (EXCLUDE)
Bayoumi, Imaan, Borkhoff, Cornelia M., Parkin, Patricia C., Birken, Catherine S., Maguire, Jonathon L.	Association between family income, risk for food insecurity and iron deficiency in healthy young canadian children	Yes (INCLUDE)	No (EXCLUDE)
Bradette-Laplante, Maude, Courtemanche, Yohann, Desrochers-Couture, Mireille, Forget-Dubois, Nadine, Belanger, Richard E., Ayotte, Pierre, Jacobson, Joseph L., Jacobson, Sandra W., Muckle, Gina	Food insecurity and psychological distress in Inuit adolescents of Nunavik	Yes (INCLUDE)	No (EXCLUDE)
Bukambu, Enid, Ekwaru, John Paul, Veugelers, Paul J., Ohinmaa, Arto, Lieffers, Jessica R. L.	The association between the cost and quality of diets of children in Canada	No (EXCLUDE)
Carbonneau, Elise, Lamarche, Benoit, Robitaille, Julie, Provencher, Veronique, Desroches, Sophie, Vohl, Marie-Claude, Couillard, Charles, Corneau, Louise, Lemieux, Simone, Begin, Catherine, Belanger, Mathieu, Pelletier, Luc, Bouchard, Luigi, Houle, Julie, Langlois, Marie-France	Social support, but not perceived food environment, is associated with diet quality in french-speaking canadians from the PREDISE study	No (EXCLUDE)
Bekele, Tsegaye, Globerman, Jason, Watson, James, Jose-Boebridge, Murray, Kennedy, Richard, Hambly, Keith, Anema, Aranka, Hogg, Robert S., Rourke, Sean B.	Prevalence and predictors of food insecurity among people living with HIV affiliated with AIDS service organizations in Ontario, Canada	Yes (INCLUDE)	No (EXCLUDE)
Loopstra, Rachel	Interventions to address household food insecurity in high-income countries	Yes (INCLUDE)	Yes (INCLUDE)	Review (i.e. systematic review, rapid review, scoping, narrative) (EXCLUDE)
Bougie, Evelyne, Kohen, Dafna E.	Smoking correlates among Inuit men and women in Inuit Nunangat	No (EXCLUDE)
Alyahyawi, Naseem Y., Cox, Catherine, Ornstein, Amy Y., Cummings, Elizabeth	Caring for a child with diabetes in a food-insecure household: A qualitative study	Yes (INCLUDE)	No (EXCLUDE)
Collins, Patricia A., Gaucher, Megan, Power, Elaine M., Little, Margaret H.	Implicating municipalities in addressing household food insecurity in Canada: A pan-Canadian analysis of news print media coverage	Yes (INCLUDE)	No (EXCLUDE)
Collings, Peter, Marten, Meredith G., Pearce, Tristan, Young, Alyson G.	Country food sharing networks, household structure, and implications for understanding food insecurity in Arctic Canada	Yes (INCLUDE)	No (EXCLUDE)
Anema, Aranka, Fielden, Sarah J., Susan, Shurgold, Ding, Erin, Messina, Jennifer, Jones, Jennifer E., Chittock, Brian, Hogg, Robert S., Monteith, Ken, Globerman, Jason, Rourke, Sean B.	Association between food insecurity and food procurement methods among people living with HIV/AIDS in British Columbia	Yes (INCLUDE)	No (EXCLUDE)
Cox, Joseph, Hamelin, Anne-Marie, Maurais, Emilie, Moodie, Erica, Saeed, Sahar, Klein, Marina B., Anema, Aranka, Conway, Brian, Hull, Mark, Pick, Neora, Rourke, Sean B., Walmsley, Sharon, Tyndall, Mark, Cooper, Curtis	Food insecurity is common among people living with HIV-HCV (CTN264)-a sub-study of the Canadian Co-infection Cohort (CCC; CTN222)	Yes (INCLUDE)	No (EXCLUDE)
Collins, Patricia A., Power, Elaine M., Little, Margaret H.	Municipal-level responses to household food insecurity in Canada: a call for critical, evaluative research	Yes (INCLUDE)	No (EXCLUDE)
Loopstra, Rachel, Tarasuk, Valerie	What Does Increasing Severity of Food Insecurity Indicate for Food Insecure Families? Relationships Between Severity of Food Insecurity and Indicators of Material Hardship and Constrained Food Purchasing	Yes (INCLUDE)	No (EXCLUDE)
Loopstra-Masters, Rachel, Tarasuk, Valerie	A longitudinal study of food insecurity among low income families in Toronto	Yes (INCLUDE)	No (EXCLUDE)
Ionescu-Ittu, R., Glymour, M. M., Kaufman, J. S.	Difference in difference estimates of the effect of an income benefit policy on food insecurity in families with young children	Yes (INCLUDE)	Yes (INCLUDE)	Other (e.g., abstract, commentary, opinion, editorial) (EXCLUDE)
Carter, Megan Ann, Dubois, Lise, Tremblay, Mark S., Taljaard, Monica	Local social environmental factors are associated with household food insecurity in a longitudinal study of children	Yes (INCLUDE)	No (EXCLUDE)
Barre, D. E., Mizier-Barre, E., Macintyre, P.	Socioeconomic Factors and Their Relation to Eating Habits in Two Communities in Nova Scotia, Canada	Yes (INCLUDE)	No (EXCLUDE)
Black, Jennifer L., Carpiano, Richard M., Lauster, Nathanael, Fleming, Stuart	Exploring the distribution of food stores in British Columbia: Associations with neighbourhood socio-demographic factors and urban form	No (EXCLUDE)
Chapman, Gwen E., Beagan, Brenda	Setting the table. Theoretical and methodological approaches to studying family food practices in relation to place and social location	No (EXCLUDE)
Bickford, C., Janssen, P.	Food insecurity and diabetes in Canada: A population-based cross-sectional study	Yes (INCLUDE)	No (EXCLUDE)
Beaumier, Maude C., Ford, James D.	Food insecurity among Inuit women exacerbated by socioeconomic stresses and climate change	Yes (INCLUDE)	No (EXCLUDE)
Che, J., Chen, J.	Food insecurity in Canadian households	Yes (INCLUDE)	No (EXCLUDE)
Miewald, C., Holben, D., Hall, P.	Role of a food box program in fruit and vegetable consumption and food security	Yes (INCLUDE)	No (EXCLUDE)
	Food insecurity increases death	No full text available (EXCLUDE)
Ahmadi, Naseam, Black, Jennifer L., Velazquez, Cayley E., Chapman, Gwen E., Veenstra, Gerry	Associations between socio-economic status and school-day dietary intake in a sample of grade 5-8 students in Vancouver, Canada	Yes (INCLUDE)	No (EXCLUDE)
Aibibula, Wusiman, Cox, Joseph, Hamelin, Anne-Marie, Klein, Marina B., Brassard, Paul	The Mediating Role of Depressive Symptoms in the Association Between Food Insecurity and HIV Related Health Outcomes Among HIV-HCV Co-Infected People	Yes (INCLUDE)	No (EXCLUDE)
Aibibula, Wusiman, Cox, Joseph, Hamelin, Anne-Marie, Moodie, Erica E. M., Naimi, Ashley I., McLinden, Taylor, Klein, Marina B., Brassard, Paul, Canadian Co-infection Cohort, Investigators	Impact of Food Insecurity on Depressive Symptoms Among HIV-HCV Co-infected People	Yes (INCLUDE)	No (EXCLUDE)
Aibibula, W., Cox, J., Hamelin, A. M., Moodie, Eem, Naimi, A. I., McLinden, T., Klein, M. B., Brassard, P.	Food insecurity may lead to incomplete HIV viral suppression and less immune reconstitution among HIV/hepatitis C virus-coinfected people	Yes (INCLUDE)	No (EXCLUDE)
Akande, V. O., Fawehinmi, T. O., Ruiter, R. A. C., Kremers, S. P. J.	Healthy dietary choices and physical activity participation in the canadian arctic: Understanding nunavut inuit perspectives on the barriers and enablers	No (EXCLUDE)
Akande, Victor O., Hendriks, Anna M., Ruiter, Robert A. C., Kremers, Stef P. J.	Determinants of dietary behavior and physical activity among Canadian Inuit: a systematic review	No (EXCLUDE)
Akhtar, M. K., Simonovic, S. P., Wibe, J., MacGee, J.	Future realities of climate change impacts: An integrated assessment study of Canada	No (EXCLUDE)
Aktary, Michelle L., Caron-Roy, Stephanie, Sajobi, Tolulope, Dunn, Sharlette, Timmins, Dianne, Milaney, Katrina, Lashewicz, Bonnie, Olstad, Dana Lee, O'Hara, Heather, Leblanc, Peter, McCormack, Gavin R., Ball, Kylie, Downs, Shauna, Minaker, Leia M., Nykiforuk, Candace Ij, Raine, Kim D., Prowse, Rachel Jl, Godley, Jenny, Fournier, Bonnie, Elliott, Charlene	Impact of a farmers' market nutrition coupon programme on diet quality and psychosocial well-being among low-income adults: protocol for a randomised controlled trial and a longitudinal qualitative investigation	Yes (INCLUDE)	Yes (INCLUDE)	Other (e.g., abstract, commentary, opinion, editorial) (EXCLUDE)
Al-Hamad, A., Kauppi, C., Montgomery, P., Virchez, J.	Food security and the health perceptions of women in Ontario	Yes (INCLUDE)	No (EXCLUDE)
Almeida-Brasil, Celline C., Moodie, Erica E. M., McLinden, Taylor, Hamelin, Anne-Marie, Walmsley, Sharon L., Rourke, Sean B., Wong, Alexander, Klein, Marina B., Cox, Joseph	Medication nonadherence, multitablet regimens, and food insecurity are key experiences in the pathway to incomplete HIV suppression	Yes (INCLUDE)	No (EXCLUDE)
Amarthaluru, Spandana, Birken, Catherine S., van den Heuvel, Meta	Food insecurity in the paediatric office	Yes (INCLUDE)	No (EXCLUDE)
Ambrose, L. M.	Women's institutes in Canada and the United Kingdom: The weighty matters of domestic science, home economics, and food security	Yes (INCLUDE)	No (EXCLUDE)
Andrée, P., Ballamingie, P., Piazza, S., Jarosiewicz, S.	Can community-based initiatives address the conundrum of improving household food access while supporting local smallholder farmer livelihoods?	Yes (INCLUDE)	Yes (INCLUDE)	Review (i.e. systematic review, rapid review, scoping, narrative) (EXCLUDE)
Andree, Peter, Langille, Lynn, Clement, Chantal, Williams, Patricia, Norgang, Emily	Structural Constraints and Enablers to Community Food Security in Nova Scotia, Canada	Yes (INCLUDE)	No (EXCLUDE)
Anema, Aranka, Chan, Keith, Chen, Yalin, Montaner, Julio S. G., Weiser, Sheri, Hogg, Robert S.	Relationship between Food Insecurity and Mortality among HIV-Positive Injection Drug Users Receiving Antiretroviral Therapy in British Columbia, Canada	Yes (INCLUDE)	No (EXCLUDE)
Anema, Aranka, Fielden, Sarah J., Shurgold, Susan, Ding, Erin, Messina, Jennifer, Jones, Jennifer E., Chittock, Brian, Monteith, Ken, Globerman, Jason, Rourke, Sean B., Hogg, Robert S., Canada Food Security Study, Team	Association between Food Insecurity and Procurement Methods among People Living with HIV in a High Resource Setting	Yes (INCLUDE)	No (EXCLUDE)
Anema, Aranka, Kerr, Thomas, Milloy, M. J., Feng, Cindy, Montaner, Julio S. G., Wood, Evan	Relationship between hunger, adherence to antiretroviral therapy and plasma HIV RNA suppression among HIV-positive illicit drug users in a Canadian setting	Yes (INCLUDE)	No (EXCLUDE)
Anema, A., Weiser, S. D., Fernandes, K. A., Ding, E., Brandson, E. K., Palmer, A., Montaner, J. S. G., Hogg, R. S.	High prevalence of food insecurity among HIV-infected individuals receiving HAART in a resource-rich setting	Yes (INCLUDE)	No (EXCLUDE)
Anema, Aranka, Wood, Evan, Weiser, Sheri D., Qi, Jiezhi, Montaner, Julio Sg, Kerr, Thomas	Hunger and associated harms among injection drug users in an urban Canadian setting	Yes (INCLUDE)	No (EXCLUDE)
		No (EXCLUDE)
	Addressing Household Food Insecurity in Canada - Position Statement and Recommendations - Dietitians of Canada	Yes (INCLUDE)	No (EXCLUDE)
Antler, S.	Plant a row, grow a row	Yes (INCLUDE)	Yes (INCLUDE)	Other (e.g., abstract, commentary, opinion, editorial) (EXCLUDE)
Asaad, Ghada, Chan, Catherine B.	Relationship of diet quality to food security and nutrition knowledge in low-income, community-dwelling elders with type 2 diabetes mellitus: A pilot study	Yes (INCLUDE)	No (EXCLUDE)
Ashley, J. M.	Human resilience against food insecurity	Yes (INCLUDE)	No (EXCLUDE)
Atkey, Kayla M., Raine, Kim D., Storey, Kate E., Willows, Noreen D.	A Public Policy Advocacy Project to Promote Food Security: Exploring Stakeholders' Experiences	Yes (INCLUDE)	No (EXCLUDE)
Auld, G., Baker, S., Hernandez-Garbanzo, Y., Infante, N., Inglis-Widrick, R., Procter, S. B., Yerxa, K.	The Expanded Food and Nutrition Education Program's Impact on Graduates’ Quality of Life	Yes (INCLUDE)	Yes (INCLUDE)	Primary research study (INCLUDE)	No (EXCLUDE)
Azurdia, Andrea X., Lecompte, Emily, Sibbald, Emily	Bon Appetit! A process evaluation of a campus-based food bank	Yes (INCLUDE)	Yes (INCLUDE)	Primary research study (INCLUDE)	No (EXCLUDE)
Bagaris, B., Odunukwe, C.	Food insecurity and homelessness increases the risk of developing cardiovascular disease	Yes (INCLUDE)	No (EXCLUDE)
Bagelman, C.	Unsettling Food Security: The Role of Young People in Indigenous Food System Revitalisation	Yes (INCLUDE)	No (EXCLUDE)
Baker-Anderson, Karen, Brown, Lynda, Henderson, Courtney, Quinn, Rachel, Lloyd, Natlie, Kudluk, Christine, Messam, Janice, Young, Nancy L., Wabano, Mary Jo	Inuit version of the aboriginal children's health and well-being measure: Qanuippit?	No (EXCLUDE)
Ballamingie, P., Andrée, P., Martin, M. A., Pilson, J.	Connecting food access and housing security: Lessons from Peterborough, Ontario	Yes (INCLUDE)	Yes (INCLUDE)	Review (i.e. systematic review, rapid review, scoping, narrative) (EXCLUDE)
Ban, N. C., Eckert, L., McGreer, M., Frid, A.	Indigenous knowledge as data for modern fishery management: a case study of Dungeness crab in Pacific Canada	Yes (INCLUDE)	No (EXCLUDE)
Bao, S., McWilliams, S., Connor, J., Mattman, A., Smith, S., Stockler, S., Vitale-Cox, L., Wu, J., Ipsiroglu, O.	Iron deficiency in indigenous populations in Canada And Alaska: a scoping literature review	Yes (INCLUDE)	No (EXCLUDE)
Barbeau, C. D., Oelbermann, M., Karagatzides, J. D., Tsuji, L. J. S.	Sustainable agriculture and climate change: Producing potatoes (Solanum tuberosum L.) and bush beans (phaseolus vulgaris L.) for improved food security and resilience in a Canadian subarctic first nations community	Yes (INCLUDE)	No (EXCLUDE)
Barbeau, C. D., Wilton, M. J., Oelbermann, M., Karagatzides, J. D., Tsuji, L. J. S.	Local food production in a subarctic Indigenous community: the use of willow (Salix spp.) windbreaks to increase the yield of intercropped potatoes (Solanum tuberosum) and bush beans (Phaseolus vulgaris)	Yes (INCLUDE)	No (EXCLUDE)
Barboza, P. S., Parker, K. L., Hume, I. D.	Integrative wildlife nutrition	No (EXCLUDE)
Barndt, D.	Re: Claiming food sovereignty, reclaiming ways of knowing: Food justice course digs deeper	Yes (INCLUDE)	No (EXCLUDE)
Barreto, Daniella, Shannon, Kate, Taylor, Chrissy, Dobrer, Sabina, Jean, Jessica St, Goldenberg, Shira M., Duff, Putu, Deering, Kathleen N.	Food Insecurity Increases HIV Risk Among Young Sex Workers in Metro Vancouver, Canada	Yes (INCLUDE)	No (EXCLUDE)
Barreto, Daniella, Shoveller, Jeannie, Braschel, Melissa, Duff, Putu, Shannon, Kate	The Effect of Violence and Intersecting Structural Inequities on High Rates of Food Insecurity among Marginalized Sex Workers in a Canadian Setting	Yes (INCLUDE)	No (EXCLUDE)
Batal, Malek, Decelles, Stephane	A Scoping Review of Obesity among Indigenous Peoples in Canada	No (EXCLUDE)
Beagan, B. L., Ristovski-Slijepcevic, S., Chapman, G. E.	'People are just becoming more conscious of how everything's connected': 'Ethical' food consumption in two regions of Canada	No (EXCLUDE)
Beaumier, M. C., Ford, J. D., Tagalik, S.	The food security of Inuit women in Arviat, Nunavut: The role of socio-economic factors and climate change	Yes (INCLUDE)	No (EXCLUDE)
Beckett, Michael, Firestone, Michelle A., McKnight, Constance D., Smylie, Janet, Rotondi, Michael A.	A cross-sectional analysis of the relationship between diabetes and health access barriers in an urban First Nations population in Canada	No (EXCLUDE)
Beckford, C. L.	Agriculture, food, and food security: Some contemporary global issues	Yes (INCLUDE)	No (EXCLUDE)
Bedore, M.	“I was purchasing it; it wasn't given to me”: Food project patronage and the geography of dignity work	Yes (INCLUDE)	Yes (INCLUDE)	Primary research study (INCLUDE)	No (EXCLUDE)
Bélisle, M., Labarthe, J., Moreau, C., Landry, E., Adam, G., Bouliane, M. B., Dupéré, S.	Re-examining food self-sufficiency, together	No (EXCLUDE)
Berkowitz, Seth A., Fabreau, Gabriel E.	Food insecurity: What is the clinician's role?	Yes (INCLUDE)	Yes (INCLUDE)	Other (e.g., abstract, commentary, opinion, editorial) (EXCLUDE)
Berner, James, Brubaker, Michael, Revitch, Boris, Kreummel, Eva, Tcheripanoff, Moses, Bell, Jake	Adaptation in Arctic circumpolar communities: food and water security in a changing climate	Yes (INCLUDE)	No (EXCLUDE)
Bernier, Melina, O'Brien, Nadia, De Pokomandy, Alexandra, Monteith, Ken, Kaida, Angela, Loutfy, Mona R., Rourke, Sean B.	Community based research from coast to coast? CHIWOS and the food security study: Lessons learned to improve further collaborations	No (EXCLUDE)
Bertrand, Amelie, Marquis, Marie		No (EXCLUDE)
Bertrand, Lise, Therien, Francois, Cloutier, Marie-Soleil	Measuring and mapping disparities in access to fresh fruits and vegetables in Montreal	Yes (INCLUDE)	No (EXCLUDE)
Bhatt, V., Farah, L. M.	Urban design for food-security: Thinking globally designing locally	Yes (INCLUDE)	Yes (INCLUDE)	Primary research study (INCLUDE)	No (EXCLUDE)
Bhatt, V., Farah, L. M., Luka, N., Wolfe, J. M.	Making the Edible Campus: A model for food-secure urban revitalisation	No (EXCLUDE)
Bhawra, Jasmin, Cooke, Martin	The impact of food insecurity on diet quality and obesity status among off-reserve first nations and metis children	Yes (INCLUDE)	No (EXCLUDE)
Bhawra, Jasmin, Cooke, Martin J., Guo, Yanling, Wilk, Piotr	The association of household food security, household characteristics and school environment with obesity status among off-reserve First Nations and Metis children and youth in Canada: results from the 2012 Aboriginal Peoples Survey	Yes (INCLUDE)	No (EXCLUDE)
Bhawra, Jasmin, Cooke, Martin J., Hanning, Rhona, Wilk, Piotr, Gonneville, Shelley L. H.	Community perspectives on food insecurity and obesity: Focus groups with caregivers of metis and Off-reserve first nations children	Yes (INCLUDE)	No (EXCLUDE)
Binnington, M. J., Curren, M. S., Chan, H. M., Wania, F.	Balancing the benefits and costs of traditional food substitution by indigenous Arctic women of childbearing age: Impacts on persistent organic pollutant, mercury, and nutrient intakes	No (EXCLUDE)
Birmingham, C. L.	Child hunger: semi-starvation study repeated in Canada	Yes (INCLUDE)	No (EXCLUDE)
Bisset, S. L., Potvin, L., Daniel, M., Paquette, M.	Assessing the impact of the primary school-based nutrition intervention petits cuistots - Parents en réseaux	No (EXCLUDE)
Black, Jennifer L., Seto, Darlene	Examining Patterns of Food Bank Use Over Twenty-Five Years in Vancouver, Canada	Yes (INCLUDE)	Yes (INCLUDE)	Primary research study (INCLUDE)	No (EXCLUDE)
Blanchet, R., Willows, N., Johnson, S., Batal, M., Okanagan Nation Salmon Reintroduction, Initiatives	Traditional food, health, and diet quality in syilx okanagan adults in british columbia, canada	No (EXCLUDE)
Blay-Palmer, A.	The Canadian pioneer: The genesis of urban food policy in Toronto	Yes (INCLUDE)	Yes (INCLUDE)	Review (i.e. systematic review, rapid review, scoping, narrative) (EXCLUDE)
Blay-Palmer, Alison	Power Imbalances, Food Insecurity, and Children's Rights in Canada	Yes (INCLUDE)	No (EXCLUDE)
Bocskei, Elietha M., Ostry, Aleck S.	Charitable food programs in Victoria, BC	Yes (INCLUDE)	Yes (INCLUDE)	Primary research study (INCLUDE)	No (EXCLUDE)
Booth, A. L.	Hungry ghosts: The impact of food as a workplace health concern among university staff and faculty	Yes (INCLUDE)	No (EXCLUDE)
Booth, A. L., Anderson, M.	Food (In)Security Within a University Community: The Experiences of Students, Staff and Faculty at a Sustainable Institution	Yes (INCLUDE)	No (EXCLUDE)
Borch, Anita, Kjaernes, Unni	The Prevalence and Risk of Food Insecurity in the Nordic Region: Preliminary Results	No (EXCLUDE)
Bordeleau, Serge, Asselin, Hugo, Mazerolle, Marc J., Imbeau, Louis	"Is it still safe to eat traditional food?" Addressing traditional food safety concerns in aboriginal communities	No (EXCLUDE)
Boucher, Beatrice A., Manafo, Elizabeth, Boddy, Meaghan R., Roblin, Lynn, Truscott, Rebecca	The Ontario Food and Nutrition Strategy: identifying indicators of food access and food literacy for early monitoring of the food environment	Yes (INCLUDE)	No (EXCLUDE)
Bouck, Michelle Sangster, Beynon, Charlene, Lemieux, Suzanne, Khoshaba, Linda, Onge, Renee St, He, Meizi, Stewart, Susan	Northern fruit and vegetable pilot program: A process evaluation	Yes (INCLUDE)	Yes (INCLUDE)	Primary research study (INCLUDE)	No (EXCLUDE)
Bowers, Renee, Turner, Gail, Graham, Ian D., Furgal, Chris, Dubois, Lise	Piecing together the Inuit food security policy puzzle in Nunatsiavut, Labrador (Canada): protocol for a scoping review	Yes (INCLUDE)	Yes (INCLUDE)	Review (i.e. systematic review, rapid review, scoping, narrative) (EXCLUDE)
Braun, J.	The Making and Breaking of Food Preservation Practices in a Rural Albertan Community	No (EXCLUDE)
Broadway, M. J., Broadway, J. M.	Green dreams: Promoting urban agriculture and the availability of locally produced food in the Vancouver metropolitan area	No (EXCLUDE)
Browne, Jennifer, Lock, Mark, Walker, Troy, Egan, Mikaela, Backholer, Kathryn	Effects of food policy actions on Indigenous Peoples' nutrition-related outcomes: a systematic review	Yes (INCLUDE)	Yes (INCLUDE)	Review (i.e. systematic review, rapid review, scoping, narrative) (EXCLUDE)
Bruner, B. G., Chad, K. E.	Dietary practices and influences on diet intake among women in a Woodland Cree community	No (EXCLUDE)
Buchan, R.	The north saanich whole community agricultural strategy	No (EXCLUDE)
Buck-McFadyen, Ellen V.	Rural food insecurity: When cooking skills, homegrown food, and perseverance aren't enough to feed a family	Yes (INCLUDE)	No (EXCLUDE)
Bunce, A., Ford, J., Harper, S., Edge, V., Team, Ihacc Research	Vulnerability and adaptive capacity of Inuit women to climate change: a case study from Iqaluit, Nunavut	Yes (INCLUDE)	No (EXCLUDE)
Burgess, Danielle	Immigrant Health in Toronto, Canada: Addressing Food Insecurity as a Social Determinant of Tuberculosis	Yes (INCLUDE)	No (EXCLUDE)
Campisi, S. C., Wasan, Y., Soofi, S., Monga, S., Korczak, D. J., Lou, W., Soder, O., Vandermorris, A., Humayun, K. N., Mian, A., Szatmari, P., Bhutta, Z. A.	Nash-wo-Numa (childhood growth & development) study protocol: Factors that impact linear growth in children 9 to 15 years of age in Matiari, Pakistan	No (EXCLUDE)
Caramaschi, S.	Counteracting food deserts. The potential for mobile food vending in regenerating contemporary cities	Yes (INCLUDE)	Yes (INCLUDE)	Primary research study (INCLUDE)	No (EXCLUDE)
Carlsson, Liesel, Williams, Patricia L., Hayes-Conroy, Jessica S., Lordly, Daphne, Callaghan, Edith	School Gardens: Cultivating Food Security in Nova Scotia Public Schools?	Yes (INCLUDE)	Yes (INCLUDE)	Primary research study (INCLUDE)	No (EXCLUDE)
Carolsfeld, A. L., Erikson, S. L.	Beyond Desperation: Motivations for Dumpster™ Diving for Food in Vancouver	No (EXCLUDE)
Caron-Roy, S., Sayed, S. A., Milaney, K., Lashewicz, B., Dunn, S., O'Hara, H., Leblanc, P., Fournier, B., Raine, K. D., Elliott, C., Prowse, R. J. L., Olstad, D. L.	“My coupons are like gold”: Experiences and perceived outcomes of low-income adults participating in the British Columbia Farmers’ Market Nutrition Coupon Program	Yes (INCLUDE)	Yes (INCLUDE)	Primary research study (INCLUDE)	Yes (INCLUDE)	No (EXCLUDE)
Carroll, Nicholas, Sadowski, Adam, Laila, Amar, Haines, Jess, Hruska, Valerie, Nixon, Madeline, Ma, David W. L.	The impact of covid-19 on health behavior, stress, financial and food security among middle to high income canadian families with young children	Yes (INCLUDE)	No (EXCLUDE)
Caughey, Amy B., Sargeant, Jan M., Moller, Helle, Harper, Sherilee L.	Inuit Country Food and Health during Pregnancy and Early Childhood in the Circumpolar North: A Scoping Review	Yes (INCLUDE)	No (EXCLUDE)
Chan, Hing Man, Fediuk, Karen, Hamilton, Sue, Rostas, Laura, Caughey, Amy, Kuhnlein, Harriet, Egeland, Grace, Loring, Eric	Food security in Nunavut, Canada: barriers and recommendations	Yes (INCLUDE)	No (EXCLUDE)
Chan, Justine, DeMelo, Margaret, Gingras, Jacqui, Gucciardi, Enza	Challenges of Diabetes Self-Management in Adults Affected by Food Insecurity in a Large Urban Centre of Ontario, Canada	Yes (INCLUDE)	No (EXCLUDE)
Chapman, Karen	Food insecurity in Canada	Yes (INCLUDE)	No (EXCLUDE)
Chaput, Sarah, Mercille, Genevieve, Drouin, Louis, Kestens, Yan	Promoting access to fresh fruits and vegetables through a local market intervention at a subway station	Yes (INCLUDE)	Yes (INCLUDE)	Primary research study (INCLUDE)	No (EXCLUDE)
Charlebois, S., Hielm, S.	Empowering the regulators in the development of national performance measurements in food safety	No (EXCLUDE)
Charlebois, S., Hughes, J. C., Hielm, S.	Corporate philanthropy and channel impact in food security the case “nourish” by campbell’s canada	Yes (INCLUDE)	No (EXCLUDE)
Charlebois, S., Sterne, R. H., Buhr, M.	Sharing and preparing: Cross-institutional, food security-based knowledge in Canada	Yes (INCLUDE)	No (EXCLUDE)
Cheval, Boris, Audrin, Catherine, Sarrazin, Philippe, Pelletier, Luc	When hunger does (or doesn't) increase unhealthy and healthy food consumption through food wanting: The distinctive role of impulsive approach tendencies toward healthy food	No (EXCLUDE)
Chin-Yee, M., Chin-Yee, B. H.	Nutrition North Canada: Failure and facade within the northern strategy	Yes (INCLUDE)	Yes (INCLUDE)	Other (e.g., abstract, commentary, opinion, editorial) (EXCLUDE)
Chittock, Brian W., Fielden, Saraj J., Jones, Jennifer E., Beckerman, Andrew, Nicholson, Valerie J., Osborne, Chuck, Webster, Kath, Anema, Aranka, Montheith, Ken, Globerman, Jason, Rourke, Sean B., Hogg, Robert S.	The impact of food security on health outcomes in people living with HIV/AIDS in British Columbia: Peer research associates experience	Yes (INCLUDE)	No (EXCLUDE)
Chiu, A., Goddard, E., Parlee, B.	Caribou consumption in northern Canadian communities	No (EXCLUDE)
Choi, Stephanie, Globerman, Jason M., Bekele, Tsegaye, Hambly, Keith, Watson, James, O'Brien Teengs, Doe, Hwang, Stephen W., Rourke, Sean B., Fielden, Sarah, Koornstra, J. J., Greene, Saara, Tucker, Ruthann, Sobota, Michael, Walker, Glen	Impact of food insecurity and housing on health outcomes among people living with HIV from 2006-2009: Longitudinal findings from positive spaces, healthy places cohort study	Yes (INCLUDE)	No (EXCLUDE)
Choi, Stephanie K. Y., Fielden, Sarah, Globerman, Jason, Koornstra, J. J. Jay, Hambly, Keith, Walker, Glen, Sobota, Michael, O'Brien-Teengs, Doe, Watson, James, Bekele, Tsegaye, Greene, Saara, Tucker, Ruthann, Hwang, Stephen W., Rourke, Sean B., Healthy Places Team, The Positive Spaces	Food insufficiency, housing and health-related quality of life: results from the Positive Spaces, Healthy Places study	Yes (INCLUDE)	No (EXCLUDE)
Cidro, J., Adekunle, B., Peters, E., Martens, T.	Beyond food security: Understanding access to cultural food for urban indigenous people in Winnipeg as Indigenous food sovereignty	Yes (INCLUDE)	Yes (INCLUDE)	Primary research study (INCLUDE)	No (EXCLUDE)
Clark, S. J., Taylor, C. S.	Reducing hunger: Putting food aid into broader contexts	Yes (INCLUDE)	Yes (INCLUDE)	Review (i.e. systematic review, rapid review, scoping, narrative) (EXCLUDE)
Classens, M.	Food, space and the city: Theorizing the free spaces of FoodShare's good food markets	Yes (INCLUDE)	Yes (INCLUDE)	Other (e.g., abstract, commentary, opinion, editorial) (EXCLUDE)
Clemens, K. K., Le, B., Anderson, K. K., Shariff, S. Z.	Childhood food insecurity and incident diabetes: A longitudinal cohort study of 34 042 children in Ontario, Canada	Yes (INCLUDE)	No (EXCLUDE)
CoDyre, M., Fraser, E. D. G., Landman, K.	How does your garden grow? An empirical evaluation of the costs and potential of urban gardening	No (EXCLUDE)
Coleman, P., Gultig, J., Emanuel, B., Gee, M., Orpana, H.	Foodreach Toronto: Lowering food costs for social agencies and community groups	Yes (INCLUDE)	Yes (INCLUDE)	Primary research study (INCLUDE)	No (EXCLUDE)
Colley, Paige, Myer, Bronia, Seabrook, Jamie, Gilliland, Jason	The Impact of Canadian School Food Programs on Children's Nutrition and Health: A Systematic Review	No (EXCLUDE)
Cooke, Martin J., Wilk, Piotr, Paul, Kenneth W., Gonneville, Shelley L. H.	Predictors of obesity among Metis children: socio-economic, behavioural and cultural factors	No (EXCLUDE)
Cooper, A.	Food for thought	No (EXCLUDE)
Counil, Emilie, Dewailly, Eric, Bjerregaard, Peter, Julien, Pierre	Trans-polar-fat: all Inuit are not equal	No (EXCLUDE)
Cox, Joseph, Hamelin, Anne-Marie, McLinden, Taylor, Moodie, Erica E. M., Anema, Aranka, Rollet-Kurhajec, Kathleen C., Paradis, Gilles, Rourke, Sean B., Walmsley, Sharon L., Klein, Marina B., Canadian Co-infection Cohort, Investigators	Food Insecurity in HIV-Hepatitis C Virus Co-infected Individuals in Canada: The Importance of Co-morbidities	Yes (INCLUDE)	No (EXCLUDE)
Crowell, Aron L., Oozevaseuk, Estelle	The St. Lawrence Island famine and epidemic, 1878-80: a Yupik narrative in cultural and historical context	No (EXCLUDE)
Cruickshank, A., Notten, G., Wesche, S., Ballegooyen, K., Pope, G.	Co-management of traditional foods: Opportunities and limitations for food security in northern first nation communities	Yes (INCLUDE)	Yes (INCLUDE)	Primary research study (INCLUDE)	No (EXCLUDE)
Cruickshank, J. K.	Commentary on the 'Healthy Foods North' intervention programme	Yes (INCLUDE)	Yes (INCLUDE)	Other (e.g., abstract, commentary, opinion, editorial) (EXCLUDE)
Cuite, C. L., Brescia, S. A., Errickson, L. B., Sawatzky, A. J.	Farm-Based Programming for College Students Experiencing Food Insecurity	Yes (INCLUDE)	Yes (INCLUDE)	Other (e.g., abstract, commentary, opinion, editorial) (EXCLUDE)
Cunningham, C.	Focus inuit research agenda on best outcomes	No (EXCLUDE)
Currie, Janet		No full text available (EXCLUDE)
Cushon, J., Creighton, T., Kershaw, T., Marko, J., Markham, T.	Deprivation and food access and balance in Saskatoon, Saskatchewan	Yes (INCLUDE)	No (EXCLUDE)
D'Andreamatteo, Carla, Slater, Joyce	Measuring food security of homeless adults	Yes (INCLUDE)	No (EXCLUDE)
D'Andreamatteo, C., Slater, J.	Exploring the nutritional vulnerability of homeless men in a Canadian urban setting	No (EXCLUDE)
D'Andreamatteo, Carla, Slater, Joyce	Measuring Food Security in Canadian Homeless Adult Men	Yes (INCLUDE)	No (EXCLUDE)
Dachner, Naomi, Gaetz, Stephen, Poland, Blake, Tarasuk, Valerie	An ethnographic study of meal programs for homeless and under-housed individuals in Toronto	Yes (INCLUDE)	Yes (INCLUDE)	Primary research study (INCLUDE)	No (EXCLUDE)
Dachner, Naomi, Ricciuto, Laurie, Kirkpatrick, Sharon I., Tarasuk, Valerie	Food purchasing and food insecurity among low-income families in Toronto	Yes (INCLUDE)	No (EXCLUDE)
Dachner, Naomi, Tarasuk, Valerie	Homeless "squeegee kids": food insecurity and daily survival	Yes (INCLUDE)	No (EXCLUDE)
Damman, Siri, Eide, Wenche Barth, Kuhnlein, Harriet V.	Indigenous Peoples' Nutrition Transition in a Right to Food Perspective	Yes (INCLUDE)	No (EXCLUDE)
Daniel, Mark, Kestens, Yan, Paquet, Catherine	Demographic and urban form correlates of healthful and unhealthful food availability in Montreal, Canada	Yes (INCLUDE)	No (EXCLUDE)
Daniels, Stephen R.	Diabetes and food insecurity	Yes (INCLUDE)	No (EXCLUDE)
Davidson-Hunt, I. J., Turner, K. L., Meis Mason, A. H., Anderson, R. B., Dana, L. P.	Inuit culture and opportunity recognition for commercial caribou harvests in the bio economy	Yes (INCLUDE)	No (EXCLUDE)
Davison, Karen, D'Andreamatteo, Carla, Rouch, Michel, Holloway, Cliff, Smye, Vicki, Marshall, Gillian	Paternal incarceration and family food security: A critical ethnography	Yes (INCLUDE)	No (EXCLUDE)
Davison, Karen M., D'Andreamatteo, Carla, Markham, Sabina, Holloway, Clifford, Marshall, Gillian, Smye, Victoria L.	Food Security in the Context of Paternal Incarceration: Family Impact Perspectives	Yes (INCLUDE)	No (EXCLUDE)
Davison, Karen M., Gondara, Lovedeep	A Comparison of Mental Health, Food Insecurity, and Diet Quality Indicators between Foreign-Born Immigrants of Canada and Native-Born Canadians	Yes (INCLUDE)	No (EXCLUDE)
Davison, Karen M., Holloway, Cliff, Gondara, Lovedeep, Hatcher, Anne S.	Independent associations and effect modification between lifetime substance use and recent mood disorder diagnosis with household food insecurity	Yes (INCLUDE)	No (EXCLUDE)
Davison, Karen M., Kaplan, Bonnie J.	Food insecurity in adults with mood disorders: prevalence estimates and associations with nutritional and psychological health	Yes (INCLUDE)	No (EXCLUDE)
Davison, Karen M., Marshall-Fabien, Gillian L., Tecson, Angela	Association of moderate and severe food insecurity with suicidal ideation in adults: national survey data from three Canadian provinces	Yes (INCLUDE)	No (EXCLUDE)
Dayle, Jutta B., McIntyre, Lynn	Children's feeding programs in Atlantic Canada: some Foucauldian theoretical concepts in action	Yes (INCLUDE)	Yes (INCLUDE)	Other (e.g., abstract, commentary, opinion, editorial) (EXCLUDE)
Dayle, J. B., McIntyre, L., Raine-Travers, K. D.	The dragnet of children's feeding programs in Atlantic Canada	Yes (INCLUDE)	Yes (INCLUDE)	Primary research study (INCLUDE)	No (EXCLUDE)
e Schweinitz, Peter A., Wojcicki, Janet M.	First Nations Approaches to Childhood Obesity: Healthy Lifestyles in Canada Compared with Alternatives for Alaska Native Communities	No (EXCLUDE)
Deaton, B. J., Deaton, B. J.	Food security and Canada's agricultural system challenged by COVID-19	Yes (INCLUDE)	No (EXCLUDE)
Deaton, B. J., Scholz, A., Lipka, B.	An empirical assessment of food security on First Nations in Canada	Yes (INCLUDE)	No (EXCLUDE)
Delormier, Treena, Horn-Miller, Kahente, McComber, Alex M., Marquis, Kaylia	Reclaiming food security in the Mohawk community of Kahnawa:ke through Haudenosaunee responsibilities	Yes (INCLUDE)	No (EXCLUDE)
Dennis, R.	The health of Canada's children. Part III: Public policy and the social determinants of children's health	Yes (INCLUDE)	No (EXCLUDE)
Deschner, Max A.	Reducing food insecurity and improving health with a basic income guarantee	Yes (INCLUDE)	Yes (INCLUDE)	Other (e.g., abstract, commentary, opinion, editorial) (EXCLUDE)
Desjardins, S. P. A.	Neo-Inuit strategies for ensuring food security during the Little Ice Age climate change episode, Foxe Basin, Arctic Canada	No (EXCLUDE)
Desmarais, A. A., Wittman, H.	Farmers, foodies and First Nations: getting to food sovereignty in Canada	Yes (INCLUDE)	No (EXCLUDE)
DesRivières, C. P., Chuenpagdee, R., Mather, C.	Reconnecting people, place, and nature: Examining alternative food networks in Newfoundland's fisheries	Yes (INCLUDE)	No (EXCLUDE)
Dodd, W., Nelson, E.	Shifting Discourse and Practice on Food Banks: Insights from a Community–University Partnership	Yes (INCLUDE)	Yes (INCLUDE)	Primary research study (INCLUDE)	No (EXCLUDE)
Domingo, Ashleigh, Charles, Kerry-Ann, Jacobs, Michael, Brooker, Deborah, Hanning, Rhona M.	Indigenous Community Perspectives of Food Security, Sustainable Food Systems and Strategies to Enhance Access to Local and Traditional Healthy Food for Partnering Williams Treaties First Nations (Ontario, Canada)	Yes (INCLUDE)	No (EXCLUDE)
Domingo, Ashleigh, Spiegel, Jerry, Guhn, Martin, Wittman, Hannah, Ing, Amy, Sadik, Tonio, Fediuk, Karen, Tikhonov, Constantine, Schwartz, Harold, Chan, Hing Man, Batal, Malek	Predictors of household food insecurity and relationship with obesity in First Nations communities in British Columbia, Manitoba, Alberta and Ontario	Yes (INCLUDE)	No (EXCLUDE)
Dooley, Joseph M., Gordon, Kevin E., Kuhle, Stefan	Food insecurity and migraine in Canada	Yes (INCLUDE)	No (EXCLUDE)
Dorward, C., Smukler, S. M., Mullinix, K.	A novel methodology to assess land-based food self-reliance in the Southwest British Columbia bioregion	No (EXCLUDE)
Douglas, Vasiliki, Chan, Hing Man, Wesche, Sonia, Dickson, Cindy, Kassi, Norma, Netro, Lorraine, Williams, Megan	Reconciling traditional knowledge, food security, and climate change: experience from Old Crow, YT, Canada	Yes (INCLUDE)	No (EXCLUDE)
Downing, A., Cuerrier, A.	A synthesis of the impacts of climate change on the First Nations and Inuit of Canada	Yes (INCLUDE)	No (EXCLUDE)
Downs, S. M., Anschetz, C. D., Comaniuk, H., Farmer, A., Heer, R., Mager, D. R., Quintanilha, M., Willows, N. D., McCargar, L. J.	Healthy eating, nutrition policies and nutrition guidelines at schools in Alberta, Canada: A preliminary analysis	No (EXCLUDE)
Downs, S. M., Arnold, A., Marshall, D., McCargar, L. J., Raine, K. D., Willows, N. D.	Associations among the food environment, diet quality and weight status in Cree children in Québec	Yes (INCLUDE)	No (EXCLUDE)
Downs, Shauna M., Willows, Noreen D.	Should Canadians eat according to the traditional Mediterranean diet pyramid or Canada's food guide?	No (EXCLUDE)
Dowsley, Martha	The value of a polar bear: evaluating the role of a multiple-use resource in the Nunavut mixed economy	Yes (INCLUDE)	No (EXCLUDE)
Drisdelle, Caroline, Kestens, Yan, Hamelin, Anne-Marie, Mercille, Genevieve	Disparities in Access to Healthy Diets: How Food Security and Food Shopping Behaviors Relate to Fruit and Vegetable Intake	Yes (INCLUDE)	No (EXCLUDE)
Drolet, J.	Climate change, food security, and sustainable development: A study on community-based responses and adaptations in British Columbia, Canada	Yes (INCLUDE)	No (EXCLUDE)
Drouin, Sarah, Hamelin, Anne-Marie, Ouellet, Denise	Economic access to fruits and vegetables in the greater Quebec City: do disparities exist?	Yes (INCLUDE)	No (EXCLUDE)
Dubois, Lise, Farmer, Anna, Girard, Manon, Porcherie, Marion	Family food insufficiency is related to overweight among preschoolers	Yes (INCLUDE)	No (EXCLUDE)
Dubois, Lise, Francis, Damion, Burnier, Daniel, Tatone-Tokuda, Fabiola, Girard, Manon, Gordon-Strachan, Georgiana, Fox, Kristin, Wilks, Rainford	Household food insecurity and childhood overweight in Jamaica and Quebec: a gender-based analysis	Yes (INCLUDE)	No (EXCLUDE)
Duhaime, G., Édouard, R.	Social stratification through the capabilities approach: the case of the Inuit of Nunavik	Yes (INCLUDE)	No (EXCLUDE)
Duncan, Kait, Erickson, Anders C., Egeland, Grace M., Weiler, Hope, Arbour, Laura T.	Red blood cell folate levels in Canadian Inuit women of childbearing years: influence of food security, body mass index, smoking, education, and vitamin use	No (EXCLUDE)
Dupéré, S., Parent, A. A., Roy, M., Adam, G.	Working with the community toward food security in limoilou, québec city	Yes (INCLUDE)	No (EXCLUDE)
Edge, Sara, Meyer, Samantha B.	Pursuing dignified food security through novel collaborative governance initiatives: Perceived benefits, tensions and lessons learned	Yes (INCLUDE)	No (EXCLUDE)
Edward, H. G., Evers, S.	Benefits and barriers associated with participation in food programs in three low-income Ontario communities	Yes (INCLUDE)	Yes (INCLUDE)	Other (e.g., abstract, commentary, opinion, editorial) (EXCLUDE)
Egeland, Grace M.	IPY Inuit Health Survey speaks to need to address inadequate housing, food insecurity and nutrition transition	No (EXCLUDE)
Egeland, Grace M., Johnson-Down, Louise, Cao, Zhirong R., Sheikh, Nelofar, Weiler, Hope	Food insecurity and nutrition transition combine to affect nutrient intakes in Canadian arctic communities	Yes (INCLUDE)	No (EXCLUDE)
Egeland, Grace M., Pacey, Angela, Cao, Zirong, Sobol, Isaac	Food insecurity among Inuit preschoolers: Nunavut Inuit Child Health Survey, 2007-2008	Yes (INCLUDE)	No (EXCLUDE)
Egeland, Grace M., Williamson-Bathory, Laakkuluk, Johnson-Down, Louise, Sobol, Isaac	Traditional food and monetary access to market-food: correlates of food insecurity among Inuit preschoolers	Yes (INCLUDE)	No (EXCLUDE)
Elliott, Bethany, Jayatilaka, Deepthi, Brown, Contessa, Varley, Leslie, Corbett, Kitty K.	"We are not being heard": Aboriginal perspectives on traditional foods access and food security	Yes (INCLUDE)	No (EXCLUDE)
Ellis, Ann, Abram, Connie, Fieldhouse, Paul, Hutchinson, Hasan	Improving food skills in canada: From knowledge to action	No (EXCLUDE)
Emery, J. C. H., Bartoo, A. C., Matheson, J., Ferrer, A., Kirkpatrick, S. I., Tarasuk, V., McIntyre, L.	Evidence of the association between household food insecurity and heating cost inflation in Canada, 1998-2001	Yes (INCLUDE)	No (EXCLUDE)
Engler-Stringer, Rachel, Berenbaum, Shawna	Collective kitchens in Canada: a review of the literature	No (EXCLUDE)
Engler-Stringer, Rachel, Berenbaum, Shawna	Food and nutrition-related learning in collective kitchens in three Canadian cities	No (EXCLUDE)
Engler-Stringer, Rachel, Berenbaum, Shawna	Exploring food security with collective kitchens participants in three Canadian cities	Yes (INCLUDE)	Yes (INCLUDE)	Primary research study (INCLUDE)	No (EXCLUDE)
Engler-Stringer, Rachel, Muhajarine, Nazeem, Ridalls, Tracy, Abonyi, Sylvia, Vatanparast, Hassan, Whiting, Susan, Walker, Ryan	The Good Food Junction: a Community-Based Food Store Intervention to Address Nutritional Health Inequities	Yes (INCLUDE)	Yes (INCLUDE)	Primary research study (INCLUDE)	No (EXCLUDE)
Engler-Stringer, Rachel, Stringer, Bernadette, Haines, Ted	Complexity of food preparation and food security status in low-income young women	Yes (INCLUDE)	No (EXCLUDE)
Enns, Aganeta, Rizvi, Anita, Quinn, Stephanie, Kristjansson, Elizabeth	Experiences of Food Bank Access and Food Insecurity in Ottawa, Canada	Yes (INCLUDE)	Yes (INCLUDE)	Primary research study (INCLUDE)	No (EXCLUDE)
Erber, E., Hopping, B. N., Beck, L., Sheehy, T., De Roose, E., Sharma, S.	Assessment of dietary adequacy in a remote Inuvialuit population	No (EXCLUDE)
Eskandari, F., Lake, A. A., Rose, K., O'Malley, C., Butler, M., Weeks, G.	Exploring the relationship between the food environment, food poverty, insecurity and obesity: A mixed-method systematic review	Yes (INCLUDE)	No (EXCLUDE)
Everitt, Tracy, Engler-Stringer, Rachel, Martin, Wanda	Determining Promising Practices for Canadian School Food Programs: A Scoping Review	Yes (INCLUDE)	Yes (INCLUDE)	Review (i.e. systematic review, rapid review, scoping, narrative) (EXCLUDE)
Everitt, T. MAEd PDt PhD, Engler-Stringer, R. PhD, Martin, W. PhD, Vatanparast, H. M. D. PhD	Comparing Diet Quality of School Meals versus Food Brought from Home	No (EXCLUDE)
Fafard, Andree-Anne, Tarasuk, Valerie	Shelter expenditures increase vulnerability to household food insecurity	Yes (INCLUDE)	No (EXCLUDE)
Fafard St-Germain, Andree-Anne, Siddiqi, Arjumand	The Relation Between Household Food Insecurity and Children's Height in Canada and the United States: A Scoping Review	Yes (INCLUDE)	No (EXCLUDE)
Fafard St-Germain, Andree-Anne, Tarasuk, Valerie	Prioritization of the essentials in the spending patterns of Canadian households experiencing food insecurity	Yes (INCLUDE)	No (EXCLUDE)
Fafard St-Germain, Andree-Anne, Tarasuk, Valerie	Homeownership status and risk of food insecurity: examining the role of housing debt, housing expenditure and housing asset using a cross-sectional population-based survey of Canadian households	Yes (INCLUDE)	No (EXCLUDE)
Fang, R., Kmetic, A., Jayatilaka, D., Randall, E., Drasic, L., Millar, J.	From low income to deep poverty: A small step in wealth, a large drop in health	Yes (INCLUDE)	No (EXCLUDE)
Fano, Tara J., Tyminski, Sheila M., Flynn, Mary A. T.	Evaluation of a collective kitchens program: using the Population Health Promotion Model	Yes (INCLUDE)	No (EXCLUDE)
Farahbakhsh, Jasmine, Ball, Geoff D. C., Farmer, Anna P., Maximova, Katerina, Hanbazaza, Mahitab, Willows, Noreen D.	How do Student Clients of a University-based Food Bank Cope with Food Insecurity?	Yes (INCLUDE)	No (EXCLUDE)
Farahbakhsh, Jasmine, Hanbazaza, Mahitab, Ball, Geoff D. C., Farmer, Anna P., Maximova, Katerina, Willows, Noreen D.	Food insecure student clients of a university-based food bank have compromised health, dietary intake and academic quality	Yes (INCLUDE)	No (EXCLUDE)
Faught, Erin L., Williams, Patty L., Willows, Noreen D., Asbridge, Mark, Veugelers, Paul J.	The association between food insecurity and academic achievement in Canadian school-aged children	Yes (INCLUDE)	No (EXCLUDE)
Feinmann, Jane	How doctors can help end food insecurity	Yes (INCLUDE)	No (EXCLUDE)
Ferdosi, M., McDowell, T.	More than Welfare: The Experiences of Employed and Unemployed Ontario Basic Income Recipients	Yes (INCLUDE)	Yes (INCLUDE)	Primary research study (INCLUDE)	Yes (INCLUDE)	No (EXCLUDE)
Ferreira, M. P., Cuerrier, A., Giroux, M., Norton, C. H.	Insect consumption in the arctic	No (EXCLUDE)
Fielden, Sarah, Fergusson, Pamela	The right to food: Key considerations for HIV service provision in Canada	Yes (INCLUDE)	No (EXCLUDE)
Fieldhouse, P., Thompson, S.	Tackling food security issues in indigenous communities in Canada: The Manitoba experience	Yes (INCLUDE)	Yes (INCLUDE)	Review (i.e. systematic review, rapid review, scoping, narrative) (EXCLUDE)
Figlio, David N.		No full text available (EXCLUDE)
Fillion, Myriam, Laird, Brian, Douglas, Vasiliki, Van Pelt, Linda, Archie, Diane, Chan, Hing Man	Development of a strategic plan for food security and safety in the Inuvialuit Settlement Region, Canada	Yes (INCLUDE)	No (EXCLUDE)
Findlay, Leanne C., Langlois, Kellie A., Kohen, Dafna E.	Hunger among Inuit children in Canada	Yes (INCLUDE)	No (EXCLUDE)
Finkelstein, M. M., Leistikow, B., McIntyre, L., Warren, J., Connor, S. K.	Child hunger in Canada [1] (multiple letters)	Yes (INCLUDE)	No (EXCLUDE)
Fitzgerald, Nurgul, Czarnecki, Nicole, Mathew, Teena, Hallman, William	Perceived barriers for consumption of fruits and vegetables	Yes (INCLUDE)	No (EXCLUDE)
Fitzpatrick, Tiffany, Rosella, Laura C., Calzavara, Andrew, Petch, Jeremy, Pinto, Andrew D., Manson, Heather, Goel, Vivek, Wodchis, Walter P.	Looking Beyond Income and Education: Socioeconomic Status Gradients Among Future High-Cost Users of Health Care	Yes (INCLUDE)	No (EXCLUDE)
Ford, James, Lardeau, Marie-Pierre, Vanderbilt, Will	The characteristics and experience of community food program users in arctic Canada: a case study from Iqaluit, Nunavut	Yes (INCLUDE)	No (EXCLUDE)
Ford, J. D.	Vulnerability of Inuit food systems to food insecurity as a consequence of climate change: A case study from Igloolik, Nunavut	Yes (INCLUDE)	No (EXCLUDE)
Ford, James D., Beaumier, Maude	Feeding the family during times of stress: experience and determinants of food insecurity in an Inuit community	Yes (INCLUDE)	No (EXCLUDE)
Ford, J. D., Berrang-Ford, L.	Food security in Igloolik, Nunavut: An exploratory study	Yes (INCLUDE)	No (EXCLUDE)
Ford, J. D., Bolton, K. C., Shirley, J., Pearce, T., Tremblay, M., Westlake, M.	Research on the human dimensions of climate change in Nunavut, Nunavik, and Nunatsiavut: A literature review and gap analysis	No (EXCLUDE)
Ford, James D., Clark, Dylan, Naylor, Angus	Food insecurity in Nunavut: Are we going from bad to worse?	Yes (INCLUDE)	Yes (INCLUDE)	Other (e.g., abstract, commentary, opinion, editorial) (EXCLUDE)
Ford, J. D., Gough, W. A., Laidler, G. J., MacDonald, J., Irngaut, C., Qrunnut, K.	Sea ice, climate change, and community vulnerability in northern Foxe Basin, Canada	No (EXCLUDE)
Ford, James D., Lardeau, Marie-Pierre, Blackett, Hilary, Chatwood, Susan, Kurszewski, Denise	Community food program use in Inuvik, Northwest Territories	Yes (INCLUDE)	Yes (INCLUDE)	Primary research study (INCLUDE)	Yes (INCLUDE)	No (EXCLUDE)
Ford, James D., Macdonald, Joanna Petrasek, Huet, Catherine, Statham, Sara, MacRury, Allison	Food policy in the Canadian North: Is there a role for country food markets?	Yes (INCLUDE)	Yes (INCLUDE)	Primary research study (INCLUDE)	No (EXCLUDE)
Ford, J. D., Pearce, T., Gilligan, J., Smit, B., Oakes, J.	Climate change and hazards associated with ice use in northern Canada	No (EXCLUDE)
Fournier, Bonnie, Eastlick Kushner, Kaysi, Raine, Kim	"To me, policy is government": Creating a locally driven healthy food environment in the Canadian Arctic	No (EXCLUDE)
Fowokan, A. O., Black, J. L., Holmes, E., Seto, D., Lear, S. A.	Examining risk factors for cardiovascular disease among food bank members in Vancouver	Yes (INCLUDE)	No (EXCLUDE)
Fox, G. J., Lee, R. S., Lucas, M., Khan, F. A., Proulx, J. F., Hornby, K., Jung, S., Benedetti, A., Behr, M. A., Menzies, D.	Inadequate diet is associated with acquiring mycobacterium tuberculosis infection in an Inuit Community: A case-control study	No (EXCLUDE)
Francis, Jane, Mildon, Alison, Stewart, Stacia, Underhill, Bronwyn, Ismail, Samantha, Di Ruggiero, Erica, Tarasuk, Valerie, Sellen, Daniel W., O'Connor, Deborah L.	Breastfeeding rates are high in a prenatal community support program targeting vulnerable women and offering enhanced postnatal lactation support: a prospective cohort study	Yes (INCLUDE)	No (EXCLUDE)
Franco-Arellano, Beatriz, Bernstein, Jodi T., Norsen, Sheida, Schermel, Alyssa, L'Abbe, Mary R.	Assessing nutrition and other claims on food labels: a repeated cross-sectional analysis of the Canadian food supply	No (EXCLUDE)
Frank, L.	The breastfeeding paradox: A critique of policy related to infant food insecurity in Canada	Yes (INCLUDE)	No (EXCLUDE)
Frank, L.	Exploring infant feeding pratices in food insecure households: What is the real issue?	Yes (INCLUDE)	No (EXCLUDE)
Frank, Lesley, Waddington, Madeleine, Sim, Meaghan, Rossiter, Misty, Grant, Shannan, Williams, Patricia L.	The cost and affordability of growing and feeding a baby in Nova Scotia	No (EXCLUDE)
Fridman, J., Lenters, L.	Kitchen as food hub: Adaptive food systems governance in the City of Toronto	Yes (INCLUDE)	Yes (INCLUDE)	Review (i.e. systematic review, rapid review, scoping, narrative) (EXCLUDE)
Fung, Rebecca, Manore, Anna J. W., Harper, Sherilee L., Sargeant, Jan M., Shirley, Jamal, Caughey, Amy, Shapiro, Karen	Clams and potential foodborne Toxoplasma gondii in Nunavut, Canada	No (EXCLUDE)
Furgal, C., Seguin, J.	Climate change, health, and vulnerability in Canadian northern Aboriginal communities	No (EXCLUDE)
Gagné, D., Lauzière, J., Blanchet, R., Vézina, C., Vaissière, É., Ayotte, P., Turgeon O'Brien, H.	Consumption of tomato products is associated with lower blood mercury levels in Inuit preschool children	No (EXCLUDE)
Galappaththi, Eranga K., Ford, James D., Berkes, Fikret, Bennett, Elena M.	Adapting to climate change in small-scale fisheries: Insights from indigenous communities in the global north and south	No (EXCLUDE)
Galesloot, Suzanne, McIntyre, Lynn, Fenton, Tanis, Tyminski, Sheila	Food insecurity in Canadian adults receiving diabetes care	Yes (INCLUDE)	No (EXCLUDE)
Gallant, A. R., Tremblay, A., Perusse, L., Bouchard, C., Despres, J. P., Drapeau, V.	The Three-Factor Eating Questionnaire and BMI in adolescents: results from the Quebec family study	No (EXCLUDE)
Galloway, Tracey	Is the Nutrition North Canada retail subsidy program meeting the goal of making nutritious and perishable food more accessible and affordable in the North?	Yes (INCLUDE)	Yes (INCLUDE)	Other (e.g., abstract, commentary, opinion, editorial) (EXCLUDE)
Galloway, Tracey	Canada's northern food subsidy Nutrition North Canada: a comprehensive program evaluation	Yes (INCLUDE)	Yes (INCLUDE)	Primary research study (INCLUDE)	No (EXCLUDE)
Galloway, Tracey, Niclasen, Birgit V. L., Muckle, Gina, Young, Kue, Egeland, Grace M.	Growth measures among preschool-age Inuit children living in Canada and Greenland	No (EXCLUDE)
Gardner, H., Tsuji, L. J. S.	Exploring the impact of Canadian regulatory requirements on the persistence of the subsistence lifestyle: A food security intervention in remote aboriginal communities	No (EXCLUDE)
Gates, Michelle, Gates, Allison, Hanning, Rhona M., Isogai, Andrea, Tsuji, Leonard J. S., Metatawabin, Joan	A pilot comprehensive school nutrition program improves knowledge and intentions for intake of milk and milk alternatives among youth in a remote first nation	No (EXCLUDE)
Gates, Michelle, Hanning, Rhona M., Gates, Allison, McCarthy, Daniel D., Tsuji, Leonard J. S.	Assessing the impact of pilot school snack programs on milk and alternatives intake in 2 remote First Nation communities in northern Ontario, Canada	Yes (INCLUDE)	Yes (INCLUDE)	Primary research study (INCLUDE)	Yes (INCLUDE)	No (EXCLUDE)
Gautier, Lara, Pirkle, Catherine M., Furgal, Christopher, Lucas, Michel	Assessment of the implementation fidelity of the Arctic Char Distribution Project in Nunavik, Quebec	Yes (INCLUDE)	Yes (INCLUDE)	Primary research study (INCLUDE)	No (EXCLUDE)
Gendron, Fidji, Hancherow, Anna, Norton, Ashley	Exploring and revitalizing Indigenous food networks in Saskatchewan, Canada, as a way to improve food security	Yes (INCLUDE)	Yes (INCLUDE)	Primary research study (INCLUDE)	No (EXCLUDE)
Genuis, S. K., Willows, N., Alexander First, Nation, Jardine, C.	Through the lens of our cameras: children's lived experience with food security in a Canadian Indigenous community	Yes (INCLUDE)	No (EXCLUDE)
Gerbens-Leenes, Winnie, Nonhebel, Sanderine	Food and land use. The influence of consumption patterns on the use of agricultural resources	No (EXCLUDE)
Gerlach, S. Craig, Loring, Philip A.	Rebuilding northern foodsheds, sustainable food systems, community well-being, and food security	Yes (INCLUDE)	No (EXCLUDE)
Gibney, M. J., Uzhova, I.	Breakfast: Shaping Guidelines for Food and Nutrient Patterns	No (EXCLUDE)
Gilbert, S. Z., Walsh, D. E., Levy, S. N., Maksagak, B., Milton, M. I., Ford, J. D., Hawley, N. L., Dubrow, R.	Determinants, effects, and coping strategies for low-yield periods of harvest: a qualitative study in two communities in Nunavut, Canada	Yes (INCLUDE)	No (EXCLUDE)
Gillies, Christina, Alexander Research, Committee, Farmer, Anna, Maximova, Katerina, Willows, Noreen D.	First Nations students' perceptions of school nutrition policy implementation: A mixed methods study	Yes (INCLUDE)	Yes (INCLUDE)	Primary research study (INCLUDE)	No (EXCLUDE)
Gillies, Christina, Blanchet, Rosanne, Gokiert, Rebecca, Farmer, Anna, Thorlakson, Jessica, Hamonic, Laura, Willows, Noreen D.	School-based nutrition interventions for Indigenous children in Canada: a scoping review	Yes (INCLUDE)	Yes (INCLUDE)	Review (i.e. systematic review, rapid review, scoping, narrative) (EXCLUDE)
Gillis, Doris E., Williams, Patricia L., Johnson, Christine P.	The Capacity Building Experience of Women Engaged in Determining the Cost and Affordability of Healthy Food in Nova Scotia, Canada	Yes (INCLUDE)	No (EXCLUDE)
Girard, A., Sercia, P.	Immigration and food insecurity: Social and nutritional issues for recent immigrants in Montreal, Canada	Yes (INCLUDE)	No (EXCLUDE)
Glanville, N. Theresa, McIntyre, Lynn	Diet quality of Atlantic families headed by single mothers	Yes (INCLUDE)	No (EXCLUDE)
Glanville, N. Theresa, Raine, Kim D., Dayle, Jutta B., Anderson, Bonnie, McIntyre, Lynn, Battaglia, Noreen	Do low-income lone mothers compromise their nutrition to feed their children?	Yes (INCLUDE)	No (EXCLUDE)
Globerman, Jason, Jose, Murray, Kennedy, Rick, Shi, Maggie, Bekele, Tsegaye, Rourke, Sean B.	Impact of food security on health outcomes among people living with HIV in Ontario	Yes (INCLUDE)	No (EXCLUDE)
Gober, P. A., Strickert, G. E., Clark, D. A., Chun, K. P., Payton, D., Bruce, K.	Divergent Perspectives on Water Security: Bridging the Policy Debate	No (EXCLUDE)
Godin, Katelyn M., Kirkpatrick, Sharon I., Hanning, Rhona M., Stapleton, Jackie, Leatherdale, Scott T.	Examining Guidelines for School-Based Breakfast Programs in Canada: A Systematic Review of the Grey Literature	Yes (INCLUDE)	Yes (INCLUDE)	Review (i.e. systematic review, rapid review, scoping, narrative) (EXCLUDE)
Godonou, G. G. D. M., Bocoum, I., Korai, B.	[A joint study of the multidimensional factors associated with the overall quality of adult diets in Canada]	Yes (INCLUDE)	No (EXCLUDE)
Godrich, Stephanie L., Loewen, Olivia K., Veugelers, Paul, Blanchet, Rosanne, Willows, Noreen	Canadian children from food insecure households experience low self-esteem and self-efficacy for healthy lifestyle choices	Yes (INCLUDE)	No (EXCLUDE)
Goettke, Emma, Reynolds, J.	"It's all interconnected... like a spider web": a qualitative study of the meanings of food and healthy eating in an Indigenous community	Yes (INCLUDE)	No (EXCLUDE)
Golden, D. M., Audet, C., Smith, M. A.	“Blue-ice”: framing climate change and reframing climate change adaptation from the indigenous peoples' perspective in the northern boreal forest of Ontario, Canada	No (EXCLUDE)
Goldhar, C., Bell, T., Wolf, J.	Vulnerability to freshwater changes in the Inuit settlement region of Nunatsiavut, Labrador: A case study from Rigolet	Yes (INCLUDE)	No (EXCLUDE)
Goldhar, Christina, Ford, James D., Berrang-Ford, Lea	Prevalence of food insecurity in a Greenlandic community and the importance of social, economic and environmental stressors	No (EXCLUDE)
Goldman-Hasbun, Julia, Nosova, Ekaterina, DeBeck, Kora, Dahlby, Lucia, Kerr, Thomas	Food insufficiency is associated with depression among street-involved youth in a Canadian setting	Yes (INCLUDE)	No (EXCLUDE)
Gombay, N.	Shifting identities in a shifting world: Food, place, community, and the politics of scale in an Inuit settlement	No (EXCLUDE)
Gordon, Kevin E., Dooley, J. M.	Food security and epilepsy in a nationally representative sample	Yes (INCLUDE)	No (EXCLUDE)
Gordon, Kevin E., Dooley, Joseph M.	Food insecurity and epilepsy in a nationally representative sample	Yes (INCLUDE)	No (EXCLUDE)
Gougeon, Laura A. R., Henry, Carol J., Whiting, Susan J., Ramdath, Dan	Dietary analysis of randomly selected meals from the Child Hunger and Education Program School Nutrition Program in Saskatchewan, Canada, suggests that nutrient target levels are being provided	No (EXCLUDE)
Gould, Adrian C., Apparicio, Philippe, Cloutier, Marie-Soleil	Classifying neighbourhoods by level of access to stores selling fresh fruit and vegetables and groceries: identifying problematic areas in the city of Gatineau, Quebec	Yes (INCLUDE)	No (EXCLUDE)
Graca, P., Gregorio, M. J.	Food insecurity and aging during economic crisis	No (EXCLUDE)
Grant, A., Waddington, M., Terashima, M., Macaulay, R., Johnson, C., Kholina, K.	Availability and affordability of healthy and less healthy food in Nova Scotia: Where you shop may affect the availability and price of healthy food	No (EXCLUDE)
Green-Lapierre, Rebecca J., Glanville, N. Theresa, Williams, Patricia L., Norris, Deborah, Hunter, Heather C., Watt, Cynthia G.	Learning from "knocks in life": Food insecurity among low-income lone senior women	Yes (INCLUDE)	No (EXCLUDE)
Griffin, P. Joshua	Pacing Climate Precarity: Food, Care and Sovereignty in Inupiaq Alaska	Yes (INCLUDE)	No (EXCLUDE)
Groc, I.	Hunger in the arctic	No (EXCLUDE)
Groesbeck, Amy S., Rowell, Kirsten, Lepofsky, Dana, Salomon, Anne K.	Ancient clam gardens increased shellfish production: adaptive strategies from the past can inform food security today	No (EXCLUDE)
Gucciardi, Enza, Vogt, Janet A., DeMelo, Margaret, Stewart, Donna E.	Exploration of the relationship between household food insecurity and diabetes in Canada	Yes (INCLUDE)	No (EXCLUDE)
Gundersen, C.	Intervening to address food insecurity in Canada: Potential lessons from the U.S	Yes (INCLUDE)	Yes (INCLUDE)	Other (e.g., abstract, commentary, opinion, editorial) (EXCLUDE)
Gundersen, Craig	Understanding Food Insecurity in the USA and Canada: Potential Insights for Europe	Yes (INCLUDE)	No (EXCLUDE)
Gundersen, Craig, Kreider, Brent, Pepper, John, Tarasuk, Valerie	Food Assistance Programs and Food Insecurity: Implications for Canada in Light of the Mixing Problem	Yes (INCLUDE)	Yes (INCLUDE)	Prediction or Modelling Study (EXCLUDE)
Gundersen, Craig, Tarasuk, Valerie, Cheng, Joyce, e Oliveira, Claire, Kurdyak, Paul	Food insecurity status and mortality among adults in Ontario, Canada	Yes (INCLUDE)	No (EXCLUDE)
Guo, Yang, Berrang-Ford, Lea, Ford, James, Lardeau, Marie-Pierre, Edge, Victoria, Patterson, Kaitlin, Team, Ihacc Research, Harper, Sherilee L.	Seasonal prevalence and determinants of food insecurity in Iqaluit, Nunavut	Yes (INCLUDE)	No (EXCLUDE)
Gupta, N., Sheng, Z.	A population-based study of the association between food insecurity and potentially avoidable hospitalization among persons with diabetes using linked survey and administrative data	Yes (INCLUDE)	No (EXCLUDE)
Guyot, Melissa, Dickson, Cindy, Paci, Chris, Furgal, Chris, Chan, Hing Man	Local observations of climate change and impacts on traditional food security in two northern Aboriginal communities	Yes (INCLUDE)	No (EXCLUDE)
Haberman, D., Gillies, L., Canter, A., Rinner, V., Pancrazi, L., Martellozzo, F.	The potential of urban agriculture in Montréal: A quantitative assessment	No (EXCLUDE)
Hackett, P., Abonyi, S., Engler-Stringer, R.	Revealing circumstances of epidemiologic transition among Indigenous peoples: The case of the Keg River (Alberta) Métis	No (EXCLUDE)
Hainstock, Madison, Masuda, Jeffrey R.	"We have a roof over our head, but we have to eat too:" Exploring shifting foodscapes from homelessness into Housing First in Kingston, Ontario	Yes (INCLUDE)	No (EXCLUDE)
Hajizadeh, Mohammad, Bombay, Amy, Asada, Yukiko	Socioeconomic inequalities in psychological distress and suicidal behaviours among Indigenous peoples living off-reserve in Canada	Yes (INCLUDE)	No (EXCLUDE)
Halloran, A., Vantomme, P., Hanboonsong, Y., Ekesi, S.	Regulating edible insects: the challenge of addressing food security, nature conservation, and the erosion of traditional food culture	Yes (INCLUDE)	No (EXCLUDE)
Hamelin, Anne-Marie, Beaudry, Micheline, Habicht, Jean-Pierre	Characterization of household food insecurity in Quebec: food and feelings	Yes (INCLUDE)	No (EXCLUDE)
Hamelin, Anne-Marie, Cox, Joseph, McLinden, Taylor, Kocilowicz, Jennifer, Paradis, Gilles, Klein, Marina B., Desjardins, Ellen, Walmsley, Sharon, Rourke, Sean B.	A qualitative analysis of food insecurity among HIV-HCV co-infected persons (CTN264)-a sub-study of the canadian co-infection cohort (CCC; CTN222)	Yes (INCLUDE)	No (EXCLUDE)
Hamelin, Anne-Marie, Mercier, Celine, Bedard, Annie	Perception of needs and responses in food security: divergence between households and stakeholders	Yes (INCLUDE)	No (EXCLUDE)
Hamelin, Anne-Marie, Mercier, Celine, Bedard, Annie	Discrepancies in households and other stakeholders viewpoints on the food security experience: a gap to address	Yes (INCLUDE)	No (EXCLUDE)
Hamelin, A. M., Hamel, D.	Food insufficiency in currently or formerly homeless persons is associated with poorer health	Yes (INCLUDE)	No (EXCLUDE)
Hamelin, A. M., Mercier, C., Bédard, A.	Needs for food security from the standpoint of Canadian households participating and not participating in community food programmes	Yes (INCLUDE)	Yes (INCLUDE)	Primary research study (INCLUDE)	No (EXCLUDE)
Hammami, Nour, Leatherdale, Scott T., Elgar, Frank J.	Does social support moderate the association between hunger and mental health in youth? A gender-specific investigation from the Canadian Health Behaviour in School-aged Children study	Yes (INCLUDE)	No (EXCLUDE)
Hanbazaza, Mahitab, Ball, Geoff D. C., Farmer, Anna P., Maximova, Katerina, Farahbakhsh, Jasmine, Willows, Noreen D.	A Comparison of Characteristics and Food Insecurity Coping Strategies between International and Domestic Postsecondary Students Using a Food Bank Located on a University Campus	Yes (INCLUDE)	No (EXCLUDE)
Hanbazaza, Mahitab, Farmer, Anna, Willows, Noreen D., Ball, Geoff D. C., Maximova, Katerina	Filling a Need: Sociodemographic and Educational Characteristics Among Student Clients of a University-Based Campus Food Bank	Yes (INCLUDE)	Yes (INCLUDE)	Primary research study (INCLUDE)	No (EXCLUDE)
Hanemaayer, R., Anderson, K., Haines, J., Lickers, K. R. L., Xavier, A. L., Gordon, K., Neufeld, H. T.	Exploring the perceptions of and experiences with traditional foods among first nations female youth: A participatory photovoice study	No (EXCLUDE)
Hanrahan, M., Sarkar, A., Hudson, A.	Water insecurity in indigenous Canada: A case study of Illness, Neglect, and Urgency	No (EXCLUDE)
Hanrahan, M., Sarkar, A., Hudson, A.	Exploring water insecurity in a northern indigenous community in Canada: The "never-ending job" of the Southern Inuit of Black Tickle, Labrador	No (EXCLUDE)
Hanrahan, M., Sarkar, A., Hudson, A.	Water insecurity in indigenous Canada: A community-based inter-disciplinary approach	No (EXCLUDE)
Harder, M. T., Wenzel, G. W.	Inuit subsistence, social economy and food security in Clyde River, Nunavut	Yes (INCLUDE)	No (EXCLUDE)
Harper, Sherilee L., Edge, Victoria L., Ford, James, Willox, Ashlee Cunsolo, Wood, Michele, Team, Ihacc Research, Ricg, McEwen	Climate-sensitive health priorities in Nunatsiavut, Canada	Yes (INCLUDE)	No (EXCLUDE)
Hattangadi, N., Vogel, E., Carroll, L. J., Côté, P.	"Everybody i know is always Hungry.. But nobody asks why": University students, food insecurity and mental health	Yes (INCLUDE)	No (EXCLUDE)
Hattangadi, N., Vogel, E., Cote, P., Carroll, L. J.	Is Food Insecurity Associated with Psychological Distress in Undergraduate University Students? A Cross Sectional Study	Yes (INCLUDE)	No (EXCLUDE)
Hay, Travis	Commentary: The Invention of Aboriginal Diabetes: The Role of the Thrifty Gene Hypothesis in Canadian Health Care Provision	Yes (INCLUDE)	No (EXCLUDE)
Hayhurst, R. D., Dietrich-O'connor, F., Hazen, S., Landman, K.	Community-based research for food system policy development in the City of Guelph, Ontario	No (EXCLUDE)
Hayward, Ashley, Cidro, Jaime, Dutton, Rachel, Passey, Kara	A review of health and wellness studies involving Inuit of Manitoba and Nunavut	Yes (INCLUDE)	No (EXCLUDE)
Healey, Gwen K., Meadows, Lynn M.	Inuit women's health in Nunavut, Canada: a review of the literature	Yes (INCLUDE)	No (EXCLUDE)
Herrmann, Thora M., Lamalice, Annie, Coxam, Veronique	Tackling the question of micronutrients intake as one of the main levers in terms of Inuit food security	Yes (INCLUDE)	No (EXCLUDE)
Hidiroglou, N., Peace, R. W., Jee, P., Leggee, D., Kuhnlein, H.	Levels of folate, pyridoxine, niacin and riboflavin in traditional foods of Canadian Arctic Indigenous Peoples	Yes (INCLUDE)	No (EXCLUDE)
Hilary, W. Hoynes		No full text available (EXCLUDE)
Hill, Ryan Wayne, Holben, David H.	Food insecurity is associated with poor social capital, perceived health, and perceived diet among adult food bank users in and around the lower mainland of British Columbia, Canada	Yes (INCLUDE)	Yes (INCLUDE)	Other (e.g., abstract, commentary, opinion, editorial) (EXCLUDE)
Hingston, Patricia, Johnson, Keely, Kitts, David, Wang, Siyun	Safety and Quality of Fish and Game Meats Prepared by First Nations Communities in British Columbia, Canada	No (EXCLUDE)
Hlimi, T., Skinner, K., Hanning, R. M., Martin, I. D., Tsuji, L. J. S.	Traditional food consumption behavior and concern with environmental contaminants among Cree schoolchildren of the Mushkegowuk territory	No (EXCLUDE)
Ho, Lara, Gittelsohn, Joel, Sharma, Sangita, Cao, Xia, Treuth, Margarita, Rimal, Rajiv, Ford, Elizabeth, Harris, Stewart	Food-related behavior, physical activity, and dietary intake in First Nations - a population at high risk for diabetes	No (EXCLUDE)
Ho, L. S., Gittelsohn, J., Harris, S. B., Ford, E.	Development of an integrated diabetes prevention program with First Nations in Canada	No (EXCLUDE)
Hodgins, Kelly J., Fraser, Evan D. G.	"We Are a Business, Not a Social Service Agency." Barriers to Widening Access for Low-Income Shoppers in Alternative Food Market Spaces	Yes (INCLUDE)	No (EXCLUDE)
Holben, David H.	Food Bank Users in and Around the Lower Mainland of British Columbia, Canada, Are Characterized by Food Insecurity and Poor Produce Intake	Yes (INCLUDE)	Yes (INCLUDE)	Primary research study (INCLUDE)	Yes (INCLUDE)	No (EXCLUDE)
Holben, David H., Smith, Elizabeth	Produce Intake is Lower in Food Insecure, Compared to Food Secure, Mothers of Young Children and Using Family Resource Centre Services on Prince Edward Island	Yes (INCLUDE)	No (EXCLUDE)
Holland, Anna C., Kennedy, Matthew C., Hwang, Stephen W.	The assessment of food security in homeless individuals: a comparison of the Food Security Survey Module and the Household Food Insecurity Access Scale	Yes (INCLUDE)	No (EXCLUDE)
Holly, D. H.	Toward a Social Archaeology of Food for Hunters and Gatherers in Marginal Environments: a Case Study from the Eastern Subarctic of North America	No (EXCLUDE)
Holmes, Eleanor, Black, Jennifer L., Fowokan, Adeleke, Seto, Darlene, Lear, Scott A.	Examining food insecurity among food bank members in Greater Vancouver	Yes (INCLUDE)	No (EXCLUDE)
Holmes, Eleanor, Black, Jennifer L., Heckelman, Amber, Lear, Scott A., Seto, Darlene, Fowokan, Adeleke, Wittman, Hannah	"Nothing is going to change three months from now": A mixed methods characterization of food bank use in Greater Vancouver	Yes (INCLUDE)	Yes (INCLUDE)	Primary research study (INCLUDE)	No (EXCLUDE)
Howard, Andrea L. PhD, Barker, Erin T. PhD	Mental Health of Students Reporting Food Insecurity during the Transition to University	Yes (INCLUDE)	No (EXCLUDE)
Huet, Catherine, Ford, James D., Edge, Victoria L., Shirley, Jamal, King, Nia, Team, Ihacc Research, Harper, Sherilee L.	Food insecurity and food consumption by season in households with children in an Arctic city: a cross-sectional study	Yes (INCLUDE)	No (EXCLUDE)
Huet, Catherine, Rosol, Renata, Egeland, Grace M.	The prevalence of food insecurity is high and the diet quality poor in Inuit communities	Yes (INCLUDE)	No (EXCLUDE)
Hughes, R.	Oh Canada	No (EXCLUDE)
Huisken, Anne, Orr, Sarah K., Tarasuk, Valerie	Adults' food skills and use of gardens are not associated with household food insecurity in Canada	Yes (INCLUDE)	No (EXCLUDE)
Hulse, J. H.	Food and health security: For all humanity or only the rich and powerful	No (EXCLUDE)
Hyett, Nerida, Kenny, Amanda, Dickson-Swift, Virginia	Approaches for building community participation: A qualitative case study of Canadian food security programs	Yes (INCLUDE)	No (EXCLUDE)
Innis, J. A., Bishop, M., Boloudakis, S.	Food Insecurity and Community College Students	Yes (INCLUDE)	No (EXCLUDE)
Irwin, Jennifer D., Ng, Victor K., Rush, Timothy J., Nguyen, Cuong, He, Meizi	Can food banks sustain nutrient requirements? A case study in Southwestern Ontario	No (EXCLUDE)
Islam, D., Berkes, F.	Indigenous peoples’ fisheries and food security: a case from northern Canada	Yes (INCLUDE)	No (EXCLUDE)
Islam, D., Zurba, M., Rogalski, A., Berkes, F.	Engaging Indigenous Youth to Revitalize Cree Culture through Participatory Education	Yes (INCLUDE)	No (EXCLUDE)
Isogai, A. D., Alexiuk, E., Gardner, H., McCarthy, D., Edwards, V., Spiegelaar, N., Tsuji, L. J. S.	Sustaining a local-food security initiative in a remote subarctic community: Engaging Canadian first nation youth in agroforestry- community gardens	Yes (INCLUDE)	Yes (INCLUDE)	Primary research study (INCLUDE)	No (EXCLUDE)
Jackley, J., Gardner, L., Djunaedi, A. F., Salomon, A. K.	Ancient clam gardens, traditional management portfolios, and the resilience of coupled human-ocean systems	No (EXCLUDE)
Jacobs Starkey, Linda, Kuhnlein, Harriet V.	Montreal Food Bank Users' Intakes Compared With Recommendations of Canada's Food Guide to Healthy Eating	Yes (INCLUDE)	Yes (INCLUDE)	Primary research study (INCLUDE)	No (EXCLUDE)
Jamieson, Jennifer A., Kuhnlein, Harriet V., Weiler, Hope A., Egeland, Grace M.	Higher n3-fatty acid status is associated with lower risk of iron depletion among food insecure Canadian Inuit women	Yes (INCLUDE)	No (EXCLUDE)
Jamieson, Jennifer A., Weiler, Hope A., Kuhnlein, Harriet V., Egeland, Grace M.	Traditional food intake is correlated with iron stores in Canadian Inuit men	Yes (INCLUDE)	No (EXCLUDE)
Janssen, Patricia S., Frankish, C. James, Hertzman, Clyde, Innis, Sheila M., Broughton, Margaret A.	Predictor and outcomes of household food insecurity among inner city families with preschool children in Vancouver	Yes (INCLUDE)	No (EXCLUDE)
Jarvenpa, R.	Circumpolar lives and livelihood: A comparative ethnoarchaeology of gender and subsistence	No (EXCLUDE)
Jefferies, Keisha, Tomblin Murphy, Gail, Helwig, Melissa	Food security in African Canadian communities: a scoping review protocol	Yes (INCLUDE)	No (EXCLUDE)
Jessiman-Perreault, Genevieve, McIntyre, Lynn	The household food insecurity gradient and potential reductions in adverse population mental health outcomes in Canadian adults	Yes (INCLUDE)	No (EXCLUDE)
Jessiman-Perreault, Genevieve, McIntyre, Lynn	Household Food Insecurity Narrows the Sex Gap in Five Adverse Mental Health Outcomes among Canadian Adults	Yes (INCLUDE)	No (EXCLUDE)
Jessri, M., Abedi, A., Wong, A., Eslamian, G.	Nutritional quality and price of food hampers distributed by campus food bank: A Canadian experience	Yes (INCLUDE)	Yes (INCLUDE)	Primary research study (INCLUDE)	No (EXCLUDE)
Jetty, Radha	Tuberculosis among First Nations, Inuit and Metis children and youth in Canada: Beyond medical management	No (EXCLUDE)
Johnson, Cassandra M., Sharkey, Joseph R., Lackey, Mellanye J., Adair, Linda S., Aiello, Allison E., Bowen, Sarah K., Fang, Wei, Flax, Valerie L., Ammerman, Alice S.	Relationship of food insecurity to women's dietary outcomes: a systematic review	Yes (INCLUDE)	No (EXCLUDE)
Johnson-Down, Louise, Willows, Noreen, Kenny, Tiff-Annie, Ing, Amy, Fediuk, Karen, Sadik, Tonio, Chan, Hing Man, Batal, Malek	Optimisation modelling to improve the diets of First Nations individuals	No (EXCLUDE)
Johnston, C., Spring, A.	Grassroots and global governance: can global–local linkages foster food system resilience for small Northern Canadian communities?	No (EXCLUDE)
Johnston, Josee, Baker, Lauren	Eating Outside the Box: FoodShare's Good Food Box and the Challenge of Scale	Yes (INCLUDE)	Yes (INCLUDE)	Primary research study (INCLUDE)	No (EXCLUDE)
Jonason, A.	The promises and pitfalls of alternative food institutions: Impacts on and barriers to engagement with low-income persons in the United States and Canada	Yes (INCLUDE)	Yes (INCLUDE)	Review (i.e. systematic review, rapid review, scoping, narrative) (EXCLUDE)
Jonasson, Michael E., Spiegel, Samuel J., Thomas, Sarah, Yassi, Annalee, Wittman, Hannah, Takaro, Tim, Afshari, Reza, Markwick, Michael, Spiegel, Jerry M.	Oil pipelines and food sovereignty: threat to health equity for Indigenous communities	Yes (INCLUDE)	No (EXCLUDE)
Jones, N. L.	Too late, again?	No (EXCLUDE)
Joseph, Pamela, Davis, A. Darlene, Miller, Ruby, Hill, Karen, McCarthy, Honey, Banerjee, Ananya, Chow, Clara, Mente, Andrew, Anand, Sonia S.	Contextual determinants of health behaviours in an aboriginal community in Canada: pilot project	Yes (INCLUDE)	No (EXCLUDE)
Jung, T. S., Stotyn, S. A., Czetwertynski, S. M.	Dietary overlap and potential competition in a dynamic ungulate community in Northwestern Canada	No (EXCLUDE)
Kakinami, Lisa, Gauvin, Lise, Seguin, Louise, Lambert, Marie, Nikiema, Beatrice, Paradis, Gilles	Persistent and occasional poverty and children's food consumption: evidence from a longitudinal Quebec birth cohort	Yes (INCLUDE)	No (EXCLUDE)
Kakinami, Lisa, Paradis, Gilles, Lambert, Marie, Gauvin, Lise, Seguin, Louise, Nikiema, Beatrice	Does poverty consistently affect food consumption in childhood? Evidence from a longitudinal study in children	No (EXCLUDE)
Kamal, A. G., Linklater, R., Thompson, S., Dipple, J.	A Recipe for Change: Reclamation of Indigenous Food Sovereignty in O-Pipon-Na-Piwin Cree Nation for Decolonization, Resource Sharing, and Cultural Restoration	Yes (INCLUDE)	Yes (INCLUDE)	Primary research study (INCLUDE)	No (EXCLUDE)
Kansanga, M. M., Sano, Y., Bayor, I., Braimah, J. A., Nunbogu, A. M., Luginaah, I.	Determinants of food insecurity among elderly people: findings from the Canadian Community Health Survey	Yes (INCLUDE)	No (EXCLUDE)
Katz, A., Enns, J., Kinew, K. A.	Canada needs a holistic First Nations health strategy	No (EXCLUDE)
Kay, Susan, Lauria, V., Das, Isha, Hazra, Sugata, Cazcarro, Ignacio, Arto, Inaki, Ofori-Danson, P., Ahmed, M., Hossain, M. A. R., Barange, M., Fernandes, J. A.	Corrigendum to importance of fisheries for food security across three climate change vulnerable deltas Science of the total Environment 640-641 (2018) 1566-1577 (Science of the Total Environment (2018) 640-641 (1566-1577), (S0048969718320734) (10.1016/j.scitotenv.2018.06.011))	No (EXCLUDE)
Ke, Janice, Ford-Jones, Elizabeth Lee	Food insecurity and hunger: A review of the effects on children's health and behaviour	Yes (INCLUDE)	No (EXCLUDE)
Kealey, L.	Historical perspectives on nutrition and food security in newfoundland and labrador	Yes (INCLUDE)	No (EXCLUDE)
Keller, H., Allard, J., Laporte, M., Bernier, P., Payette, H., Jeejeebhoy, K., Gramlich, L., Duerksen, D.	Food access is associated with poor appetite and low food intake in acute care patients: The canadian malnutrition task force (CMTF) study	Yes (INCLUDE)	No (EXCLUDE)
Keller, Heather H., Dwyer, John J. M., Edwards, Vicki, Senson, Christine, Gayle Edward, H.	Food security in older adults: community service provider perceptions of their roles	Yes (INCLUDE)	No (EXCLUDE)
Keller-Olaman, Susan J., Elliott, Susan J., Edwards, Vicki	Evaluating a food bank recipe-tasting program	Yes (INCLUDE)	Yes (INCLUDE)	Primary research study (INCLUDE)	No (EXCLUDE)
Kennedy, G., Hébert, P. C., Stanbrook, M. B., Sibbald, B., Flegel, K., MacDonald, N., Attaran, A.	Food for all	Yes (INCLUDE)	Yes (INCLUDE)	Other (e.g., abstract, commentary, opinion, editorial) (EXCLUDE)
Kenny, A.	Editorial	No (EXCLUDE)
Kenny, Tiff-Annie, Chan, Hing Man, MacLean, Jullian, Gale, Patrick, Keats, Susan, Wesche, Sonia D.	Linking health and the environment through education-A Traditional Food Program in Inuvik, Western Canadian Arctic	Yes (INCLUDE)	Yes (INCLUDE)	Primary research study (INCLUDE)	No (EXCLUDE)
Kenny, Tiff-Annie, Fillion, Myriam, MacLean, Jullian, Wesche, Sonia D., Chan, Hing Man	Calories Are Cheap, Nutrients Are Expensive--The Challenge of Healthy Living in Arctic Communities	Yes (INCLUDE)	No (EXCLUDE)
Kenny, Tiff-Annie, Fillion, Myriam, Simpkin, Sarah, Wesche, Sonia D., Chan, Hing Man	Caribou (Rangifer tarandus) and Inuit Nutrition Security in Canada	Yes (INCLUDE)	No (EXCLUDE)
Kenny, T. A.	Climate change, contaminants, and country food: Collaborating with communities to promote food security in the Arctic	Yes (INCLUDE)	No (EXCLUDE)
Kenny, T. A., Chan, H. M.	Estimating wildlife harvest based on reported consumption by Inuit in the Canadian arctic	Yes (INCLUDE)	No (EXCLUDE)
Kenny, T. A., Hu, X. F., Jamieson, J. A., Kuhnlein, H. V., Wesche, S. D., Chan, H. M.	Potential impact of restricted caribou (Rangifer tarandus) consumption on anemia prevalence among Inuit adults in northern Canada	Yes (INCLUDE)	No (EXCLUDE)
Kermode-Scott, Barbara	Canadian MPs dismiss findings that food policies are leading to hunger and obesity	Yes (INCLUDE)	No (EXCLUDE)
Kerpan, Serene T., Humbert, M. Louise, Henry, Carol J.	Determinants of diet for urban aboriginal youth: implications for health promotion	Yes (INCLUDE)	No (EXCLUDE)
Kieffer, J. C., Fourmaux, S., Hallin, E., Arnison, P., Brereton, N., Pitre, F., Dixon, M., Tran, N.	Application of laser-wakefield-based x-ray source to global food security issues	No (EXCLUDE)
Killeen, Rosemary	Food security and insecurity in Canada	Yes (INCLUDE)	No (EXCLUDE)
Kim, Paul J.	Social Determinants of Health Inequities in Indigenous Canadians Through a Life Course Approach to Colonialism and the Residential School System	Yes (INCLUDE)	No (EXCLUDE)
Kim-Mozeleski, Jin E., Pandey, Rajshree	The Intersection of Food Insecurity and Tobacco Use: A Scoping Review	Yes (INCLUDE)	No (EXCLUDE)
Kinach, Lesia, Parizeau, Kate, Fraser, Evan D. G.	Do Food Donation Tax Credits for Farmers Address Food Loss/Waste and Food Insecurity? A Case Study from Ontario	Yes (INCLUDE)	Yes (INCLUDE)	Primary research study (INCLUDE)	No (EXCLUDE)
Kinney, C., Dehghani-Sanij, A., Mahbaz, S. B., Dusseault, M. B., Nathwani, J. S., Fraser, R. A.	Geothermal energy for sustainable food production in Canada's remote northern communities	Yes (INCLUDE)	Yes (INCLUDE)	Primary research study (INCLUDE)	No (EXCLUDE)
Kirbyson, Anna Maria ed	Recipes for Success: A Celebration of Food Security Work in Canada	No (EXCLUDE)
Kirk, Sara F. L., Kuhle, Stefan, McIsaac, Jessie-Lee D., Williams, Patty L., Rossiter, Melissa, Ohinmaa, Arto, Veugelers, Paul J.	Food security status among grade 5 students in Nova Scotia, Canada and its association with health outcomes	Yes (INCLUDE)	No (EXCLUDE)
Kirkpatrick, Sharon, Tarasuk, Valerie	The relationship between low income and household food expenditure patterns in Canada	No (EXCLUDE)
Kirkpatrick, S. I.	Foods and beverages available to children in settings outside of the home: Research, policy, and monitoring considerations	No (EXCLUDE)
Kirkpatrick, Sharon I., Dodd, Kevin W., Parsons, Ruth, Ng, Carmina, Garriguet, Didier, Tarasuk, Valerie	Household Food Insecurity Is a Stronger Marker of Adequacy of Nutrient Intakes among Canadian Compared to American Youth and Adults	Yes (INCLUDE)	No (EXCLUDE)
Kirkpatrick, Sharon I., Dodd, Kevin W., Tarasuk, Valerie, Garriguet, Didier	Nutritional vulnerability among adults and children in food-insecure households: A Canada-U.S. comparison	Yes (INCLUDE)	No (EXCLUDE)
Kirkpatrick, Sharon I., McIntyre, Lynn, Potestio, Melissa L.	Child hunger and long-term adverse consequences for health	Yes (INCLUDE)	No (EXCLUDE)
Kirkpatrick, Sharon I., Tarasuk, Valerie	Adequacy of food spending is related to housing expenditures among lower-income Canadian households	Yes (INCLUDE)	No (EXCLUDE)
Kirkpatrick, Sharon I., Tarasuk, Valerie	Food insecurity in Canada: considerations for monitoring	Yes (INCLUDE)	No (EXCLUDE)
Kirkpatrick, S. I., Tarasuk, V.	Erratum: Food insecurity is associated with nutrient inadequacies among Canadian adults and adolescents. (J Nutr. (2008) 138:(604-612))	Yes (INCLUDE)	Yes (INCLUDE)	Other (e.g., abstract, commentary, opinion, editorial) (EXCLUDE)
Kirkpatrick, Sharon I., Tarasuk, Valerie	Food insecurity and participation in community food programs among low-income Toronto families	Yes (INCLUDE)	Yes (INCLUDE)	Primary research study (INCLUDE)	Yes (INCLUDE)	No (EXCLUDE)
Kirkpatrick, Sharon I., Tarasuk, Valerie	Assessing the relevance of neighbourhood characteristics to the household food security of low-income Toronto families	Yes (INCLUDE)	No (EXCLUDE)
Knezevic, I., Hunter, H., Watt, C., Williams, P., Anderson, B.	FOOD INSECURITY AND PARTICIPATION: A critical discourse analysis	Yes (INCLUDE)	No (EXCLUDE)
Knight, Andrew J.	Evaluating local food programs: the case of Select Nova Scotia	No (EXCLUDE)
Koc, Mustafa, Macrae, Rod, Desjardins, Ellen, Roberts, Wayne	Getting civil about food: The interactions between civil society and the state to advance sustainable food systems in Canada	Yes (INCLUDE)	No (EXCLUDE)
Koehn, Katrina, McLinden, Taylor, Collins, Alexandra B., McDougall, Patrick, Baltzer-Turje, Rosalind, Miewald, Christiana, Wang, Lu, Li, Jenny, Salters, Kate A., Hogg, Robert S., Parashar, Surita	Assessing the impact of food insecurity on HIV medication adherence in the context of an integrated care programme for people living with HIV in Vancouver, Canada	Yes (INCLUDE)	No (EXCLUDE)
Koehn, K., McLinden, T., Wang, C., Li, J., Salters, K., Parashar, S., Hogg, R., Collins, A., McDougall, P., Baltzer-Turje, R.	Assessing the impact of food insecurity on HIV medication adherence in the context of an integrated care facility for people living with HIV in Vancouver, Canada	Yes (INCLUDE)	No (EXCLUDE)
Kolahdooz, Fariba, Butler, Lauren, Lupu, Madalina, Sheehy, Tony, Corriveau, Andre, Sharma, Sangita	Assessment of dietary intake among Inuvialuit in Arctic Canada using a locally developed quantitative food frequency questionnaire	Yes (INCLUDE)	No (EXCLUDE)
Kolahdooz, F., Pakseresht, M., Mead, E., Beck, L., Corriveau, A., Sharma, S.	Impact of the Healthy Foods North nutrition intervention program on Inuit and Inuvialuit food consumption and preparation methods in Canadian Arctic communities	No (EXCLUDE)
Kondrashev, A., Nikitenko, M., Trofimova, S., Trofimova, I., Gotsko, L.	The arctic states' strategies and the northern regions' food security	Yes (INCLUDE)	No (EXCLUDE)
Kondro, Wayne	Odd numbers: food banks and liposuction	No (EXCLUDE)
Kortright, Robin, Wakefield, Sarah	Edible Backyards: A Qualitative Study of Household Food Growing and Its Contributions to Food Security	Yes (INCLUDE)	Yes (INCLUDE)	Primary research study (INCLUDE)	No (EXCLUDE)
Krahn, Virginia M., Lengyel, Christina O., Hawranik, Pam	Healthy eating perceptions of older adults living in Canadian rural and northern communities	No (EXCLUDE)
Krefting, Dan	A food services security survey	No (EXCLUDE)
Kuhnlein, Harriet	Indigenous peoples' food systems: Gender roles, biodiversity and food security-a new publication	Yes (INCLUDE)	No (EXCLUDE)
Kuhnlein, Harriet V.	Gender roles, food system biodiversity, and food security in Indigenous Peoples' communities	Yes (INCLUDE)	No (EXCLUDE)
Lachance, L., Martin, M. S., Kaduri, P., Godoy-Paiz, P., Ginieniewicz, J., Tarasuk, V., McKenzie, K.	Food insecurity, diet quality, and mental health in culturally diverse adolescents	Yes (INCLUDE)	No (EXCLUDE)
Lamalice, A., Haillot, D., Lamontagne, M. A., Herrmann, T. M., Gibout, S., Blangy, S., Martin, J. L., Coxam, V., Arsenault, J., Munro, L., Courchesne, F.	Building Food Security in the Canadian Arctic through the Development of Sustainable Community Greenhouses and Gardening	No (EXCLUDE)
Lamarche, Benoit, Brassard, Didier, Lapointe, Annie, Laramee, Catherine, Kearney, Michele, Cote, Melina, Belanger-Gravel, Ariane, Desroches, Sophie, Lemieux, Simone, Plante, Celine	Changes in diet quality and food security among adults during the COVID-19-related early lockdown: results from NutriQuebec	Yes (INCLUDE)	No (EXCLUDE)
Lambden, Jill, Receveur, Olivier, Kuhnlein, Harriet V.	Traditional food attributes must be included in studies of food security in the Canadian Arctic	Yes (INCLUDE)	No (EXCLUDE)
Lambden, Jill, Receveur, Olivier, Marshall, Joan, Kuhnlein, Harriet V.	Traditional and market food access in Arctic Canada is affected by economic factors	Yes (INCLUDE)	No (EXCLUDE)
Lamoureux-Tremblay, Vickie, Muckle, Gina, Maheu, Francoise, Jacobson, Sandra W., Jacobson, Joseph L., Ayotte, Pierre, Belanger, Richard E., Saint-Amour, Dave	Risk factors associated with developing anxiety in Inuit adolescents from Nunavik	Yes (INCLUDE)	No (EXCLUDE)
Lane, Ginny, Nisbet, Christine, Vatanparast, Hassan	Food Insecurity and Nutritional Risk among Canadian Newcomer Children in Saskatchewan	Yes (INCLUDE)	No (EXCLUDE)
Lardeau, M. P., Healey, G., Ford, J.	The use of Photovoice to document and characterize the food security of users of community food programs in Iqaluit, Nunavut	Yes (INCLUDE)	Yes (INCLUDE)	Primary research study (INCLUDE)	No (EXCLUDE)
Larsen, Kristian, Cook, Brian, Stone, Michelle R., Faulkner, Guy E. J.	Food access and children's BMI in Toronto, Ontario: assessing how the food environment relates to overweight and obesity	Yes (INCLUDE)	No (EXCLUDE)
Lawford, R., Bogardi, J., Marx, S., Jain, S., Wostl, C. P., Knüppe, K., Ringler, C., Lansigan, F., Meza, F.	Basin perspectives on the Water-Energy-Food Security Nexus	No (EXCLUDE)
Lebel, Alexandre, Noreau, David, Tremblay, Lucie, Oberle, Celine, Girard-Gadreau, Maurie, Duguay, Mathieu, Block, Jason P.	Identifying rural food deserts: Methodological considerations for food environment interventions	No (EXCLUDE)
Ledrou, Ingird, Gervais, Jean	Food insecurity	Yes (INCLUDE)	No (EXCLUDE)
Lee, S. D., Hanbazaza, M., Ball, G. D. C., Farmer, A., Maximova, K., Willows, N. D.	Food insecurity among postsecondary students in developed countries: A narrative review	Yes (INCLUDE)	No (EXCLUDE)
Leibovitch Randazzo, Michael, Robidoux, Michael A.	The costs of local food procurement in a Northern Canadian First Nation community: an affordable strategy to food security?	Yes (INCLUDE)	Yes (INCLUDE)	Review (i.e. systematic review, rapid review, scoping, narrative) (EXCLUDE)
Leistikow, B.	Child hunger in Canada	Yes (INCLUDE)	No (EXCLUDE)
Leroux, Janette, Morrison, Kathryn, Rosenberg, Mark	Prevalence and Predictors of Food Insecurity among Older People in Canada	Yes (INCLUDE)	No (EXCLUDE)
Levkoe, Charles Z.	Learning Democracy through Food Justice Movements	No (EXCLUDE)
Levkoe, C. Z., Lowitt, K., Nelson, C.	“Fish as food”: Exploring a food sovereignty approach to small-scale fisheries	No (EXCLUDE)
Levy, S.	A Tale of Two Seal Hunts: Contesting the Conflation of Canadian Sealing Activities	No (EXCLUDE)
Li, Allanah, Dachner, Naomi, Tarasuk, Valerie	Food intake patterns of homeless youth in Toronto	Yes (INCLUDE)	No (EXCLUDE)
Li, Y., Natcher, D., Lei, J., Zeng, W., Li, Y., Lei, L., Yu, X., Craig, M., Bell, S.	Using GIS and web GIS to visualize the Canadian Arctic food system	Yes (INCLUDE)	No (EXCLUDE)
Lightman, E., Herd, D., Mitchell, A.	Precarious lives: Work, health and hunger among current and former welfare recipients in Toronto	Yes (INCLUDE)	No (EXCLUDE)
Little, Matthew, Hagar, Hilary, Zivot, Chloe, Dodd, Warren, Skinner, Kelly, Kenny, Tiff-Annie, Caughey, Amy, Gaupholm, Josephine, Lemire, Melanie	Drivers and health implications of the dietary transition among Inuit in the Canadian Arctic: a scoping review	Yes (INCLUDE)	No (EXCLUDE)
Logie, Carmen H., Wang, Ying, Marcus, Natania, Kaida, Angela, O'Brien, Nadia, Nicholson, Val, Webster, Kath, Conway, Tracey, e Pokomandy, Alexandra, Loutfy, Mona	Factors Associated with the Separate and Concurrent Experiences of Food and Housing Insecurity Among Women Living with HIV in Canada	Yes (INCLUDE)	No (EXCLUDE)
Loopstra, Rachel, Tarasuk, Valerie	The Relationship between Food Banks and Household Food Insecurity among Low-Income Toronto Families	Yes (INCLUDE)	No (EXCLUDE)
Loopstra, Rachel, Tarasuk, Valerie	Perspectives on community gardens, community kitchens and the Good Food Box program in a community-based sample of low-income families	Yes (INCLUDE)	Yes (INCLUDE)	Primary research study (INCLUDE)	No (EXCLUDE)
Loopstra, R., Tarasuk, V.	Food bank usage is a poor indicator of food insecurity: Insights from Canada	Yes (INCLUDE)	Yes (INCLUDE)	Primary research study (INCLUDE)	Yes (INCLUDE)	No (EXCLUDE)
Loring, P. A., Gerlach, C.	Food security and conservation of Yukon River Salmon: Are we asking too much of the Yukon river?	No (EXCLUDE)
Loring, Philip A., Hinzman, Megan S.	"They're All Really Important, but . . . ": Unpacking How People Prioritize Values for the Marine Environment in Haida Gwaii, British Columbia	No (EXCLUDE)
Loring, P. A., Whitely, C.	Food security and food system sustainability in North America	Yes (INCLUDE)	No (EXCLUDE)
LoScerbo, C., Shaw, P.	Food security on campus	Yes (INCLUDE)	Yes (INCLUDE)	Primary research study (INCLUDE)	No (EXCLUDE)
Lotoski, Larisa C., Engler-Stringer, Rachel, Muhajarine, Nazeem	Cross-sectional analysis of a community-based cooperative grocery store intervention in Saskatoon, Canada	Yes (INCLUDE)	Yes (INCLUDE)	Primary research study (INCLUDE)	No (EXCLUDE)
Loukes, K. A., Ferreira, C., Gaudet, J. C., Robidoux, M. A.	Can selling traditional food increase food sovereignty for First Nations in northwestern Ontario (Canada)?	Yes (INCLUDE)	Yes (INCLUDE)	Primary research study (INCLUDE)	No (EXCLUDE)
Lowitt, Kristen	Examining Fisheries Contributions to Community Food Security: Findings from a Household Seafood Consumption Survey on the West Coast of Newfoundland	Yes (INCLUDE)	No (EXCLUDE)
Lowitt, K., Johnston-Weiser, D., Lauzon, R., Hickey, G. M.	On food security and access to fish in the Saugeen Ojibway Nation, Lake Huron, Canada	Yes (INCLUDE)	No (EXCLUDE)
Lowitt, K., Levkoe, C. Z., Spring, A., Turlo, C., Williams, P. L., Bird, S., Sayers, C. D., Simba, M.	Empowering small-scale, community-based fisheries through a food systems framework	No (EXCLUDE)
Lowitt, K. N.	A coastal foodscape: Examining the relationship between changing fisheries and community food security on the west coast of Newfoundland	Yes (INCLUDE)	No (EXCLUDE)
Lu, W., Qiu, F.	Do food deserts exist in Calgary, Canada?	Yes (INCLUDE)	No (EXCLUDE)
Luan, Hui, Law, Jane, Quick, Matthew	Identifying food deserts and swamps based on relative healthy food access: a spatio-temporal Bayesian approach	Yes (INCLUDE)	No (EXCLUDE)
Luby, Brittany	From Milk-Medicine To Public (Re)Education Programs: An Examination Of Anishinabek Mothers' Responses To Hydroelectric Flooding In The Treaty #3 District, 1900-1975	No (EXCLUDE)
Luongo, Gabriella, Skinner, Kelly, Phillipps, Breanna, Yu, Ziwa, Martin, Debbie, Mah, Catherine L.	The Retail Food Environment, Store Foods, and Diet and Health among Indigenous Populations: a Scoping Review	No (EXCLUDE)
Lyons, Ariel-Ann, Park, Jungwee, Nelson, Connie H.	Food insecurity and obesity: a comparison of self-reported and measured height and weight	Yes (INCLUDE)	No (EXCLUDE)
Lysenko, Dmitry, Schott, Stephan	Food Security and Wildlife Management in Nunavut	Yes (INCLUDE)	No (EXCLUDE)
MacLellan, D., Bradley, D., Brimacombe, M.	Stakeholder evaluation of a high-risk prenatal nutrition intervention program in Prince Edward Island	No (EXCLUDE)
MacNeil, Allison H., Dirks, Melanie, Elgar, Frank	45. Food Insecurity and Adolescent Mental Health in 156 Countries	No full text available (EXCLUDE)
MacRae, R.	A Joined-Up Food Policy for Canada	No (EXCLUDE)
Mah, Catherine L., Hamill, Catherine, Rondeau, Krista, McIntyre, Lynn	A frame-critical policy analysis of Canada's response to the World Food Summit 1998-2008	No (EXCLUDE)
Mah, Catherine L., Lynch, Meghan, Knox, Bruce, McIntyre, Lynn	Who Is Food Insecure? Political Storytelling on Hunger, Household Food Choices, and the Construction of Archetypal Populations	Yes (INCLUDE)	No (EXCLUDE)
Mah, Catherine L., Minaker, Leia M., Jameson, Kristie, Rappaport, Lissie, Taylor, Krystal, Graham, Marketa, Moody, Natalie, Cook, Brian	An introduction to the healthy corner store intervention model in Canada	Yes (INCLUDE)	Yes (INCLUDE)	Review (i.e. systematic review, rapid review, scoping, narrative) (EXCLUDE)
Mah, Catherine L., Taylor, Nathan	Store patterns of availability and price of food and beverage products across a rural region of Newfoundland and Labrador	Yes (INCLUDE)	No (EXCLUDE)
Majid, K., Grier, S.	The Food Mail Program: When Figs Fly Dispatching Access and Affordability to Healthy Food	Yes (INCLUDE)	Yes (INCLUDE)	Primary research study (INCLUDE)	No (EXCLUDE)
Marcone, Massimo F., Madan, Pavneesh, Grodzinski, Bernard	An Overview of the Sociological and Environmental Factors Influencing Eating Food Behavior in Canada	Yes (INCLUDE)	No (EXCLUDE)
Margulis, M. E.	Canada at the G8 and UN committee on world food security: Forum-shifting in global food security governance	No (EXCLUDE)
Marjerrison, Stacey, Cummings, Elizabeth A., Glanville, N. Theresa, Kirk, Sara F. L., Ledwell, Mary	Prevalance and associations of food insecurity in children with diabetes mellitus	Yes (INCLUDE)	No (EXCLUDE)
Mark, Sean, Lambert, Marie, O'Loughlin, Jennifer, Gray-Donald, Katherine	Household income, food insecurity and nutrition in Canadian youth	Yes (INCLUDE)	No (EXCLUDE)
Marquis, M., Talbot, A., Sabourin, A., Riopel, C.	Exploring the environmental, personal and behavioural factors as determinants for university students’ food behaviour	Yes (INCLUDE)	No (EXCLUDE)
Martin, Debbie H.	"Now we got lots to eat and they're telling us not to eat it": understanding changes to south-east Labrador Inuit relationships to food	Yes (INCLUDE)	No (EXCLUDE)
Martin, M. S., Maddocks, E., Chen, Y., Gilman, S. E., Colman, I.	Food insecurity and mental illness: disproportionate impacts in the context of perceived stress and social isolation	Yes (INCLUDE)	No (EXCLUDE)
Martin, S. J., Andrée, P.	From food security to food sovereignty in Canada: Resistance and authority in the context of neoliberalism	Yes (INCLUDE)	No (EXCLUDE)
Martinez-Levasseur, Laura M., Simard, M., Furgal, C. M., Burness, G., Bertrand, P., Suppa, S., Avard, E., Lemire, M.	Towards a better understanding of the benefits and risks of country food consumption using the case of walruses in Nunavik (Northern Quebec, Canada)	No (EXCLUDE)
Marushka, Lesya, Kenny, Tiff-Annie, Batal, Malek, Cheung, William W. L., Fediuk, Karen, Golden, Christopher D., Salomon, Anne K., Sadik, Tonio, Weatherdon, Lauren V., Chan, Hing Man	Potential impacts of climate-related decline of seafood harvest on nutritional status of coastal First Nations in British Columbia, Canada	Yes (INCLUDE)	No (EXCLUDE)
Matheson, Jesse, McIntyre, Lynn	Women respondents report higher household food insecurity than do men in similar Canadian households	Yes (INCLUDE)	No (EXCLUDE)
Maynard, M., Dean, J., Rodriguez, P. I., Sriranganathan, G., Qutub, M., Kirkpatrick, S. I.	The Experience of Food Insecurity Among Immigrants: a Scoping Review	Yes (INCLUDE)	No (EXCLUDE)
McAuley, C., Knopper, L. D.	Impacts of traditional food consumption advisories: Compliance, changes in diet and loss of confidence in traditional foods	No (EXCLUDE)
McClymont Peace, Diane, Myers, Erin	Community-based participatory process--climate change and health adaptation program for Northern First Nations and Inuit in Canada	No (EXCLUDE)
McIntyre, L.	Metric solitudes: The value of internationally comparable food insecurity measures	Yes (INCLUDE)	Yes (INCLUDE)	Other (e.g., abstract, commentary, opinion, editorial) (EXCLUDE)
McIntyre, L.	Finally we have a common metric for the measurement of household food security in Canada and the United States: Exploring opportunities	Yes (INCLUDE)	No (EXCLUDE)
McIntyre, Lynn, Bartoo, Aaron C., Emery, J. C. Herbert	When working is not enough: food insecurity in the Canadian labour force	Yes (INCLUDE)	No (EXCLUDE)
McIntyre, Lynn, Bartoo, Aaron C., Pow, Jody, Potestio, Melissa L.	Coping with child hunger in Canada: have household strategies changed over a decade?	Yes (INCLUDE)	No (EXCLUDE)
McIntyre, L., Connor, S. K., Warren, J.	Child hunger in Canada: results of the 1994 National Longitudinal Survey of Children and Youth	Yes (INCLUDE)	No (EXCLUDE)
McIntyre, Lynn, Galesloot, Suzanne	Hunger in Canada	Yes (INCLUDE)	No (EXCLUDE)
McIntyre, Lynn, Glanville, N. Theresa, Hilchie-Pye, Andrea	Spilt milk: an inter-sectoral partnership that failed to advance milk security for low-income lone mothers in Nova Scotia, Canada	Yes (INCLUDE)	No (EXCLUDE)
McIntyre, Lynn, Glanville, N. Theresa, Officer, Suzanne, Anderson, Bonnie, Raine, Kim D., Dayle, Jutta B.	Food insecurity of low-income lone mothers and their children in Atlantic Canada	Yes (INCLUDE)	No (EXCLUDE)
McIntyre, Lynn, Jessiman-Perreault, Genevieve, Mah, Catherine L., Godley, Jenny	A social network analysis of Canadian food insecurity policy actors	Yes (INCLUDE)	No (EXCLUDE)
McIntyre, Lynn, Kwok, Cynthia, Patten, Scott B.	The effect of child hunger on educational attainment and early childbearing outcomes in a longitudinal population sample of Canadian youth	Yes (INCLUDE)	No (EXCLUDE)
McIntyre, Lynn, Lukic, Ryan, Patterson, Patrick B., Anderson, Laura C., Mah, Catherine L.	Legislation Debated as Responses to Household Food Insecurity in Canada, 1995-2012	Yes (INCLUDE)	No (EXCLUDE)
McIntyre, Lynn, Patterson, Patrick B., Anderson, Laura C., Mah, Catherine L.	Household Food Insecurity in Canada: Problem Definition and Potential Solutions in the Public Policy Domain	Yes (INCLUDE)	No (EXCLUDE)
McIntyre, L., Patterson, P. B., Mah, C. L.	A framing analysis of Canadian household food insecurity policy illustrates co-construction of an intractable problem	Yes (INCLUDE)	No (EXCLUDE)
McIntyre, Lynn, Patterson, Patrick B., Mah, Catherine L.	The application of 'valence' to the idea of household food insecurity in Canada	Yes (INCLUDE)	No (EXCLUDE)
McIntyre, L., Pow, J., Emery, J. C. H.	A Path Analysis of Recurrently Food-Insecure Canadians Discerns Employment, Income, and Negative Health Effects	Yes (INCLUDE)	No (EXCLUDE)
McIntyre, L., Raine, K., Dayle, J. B.	The institutionalization of children's feeding programs in Atlantic Canada	Yes (INCLUDE)	No (EXCLUDE)
McIntyre, Lynn, Tarasuk, Valerie, Jinguang Li, Tony	Improving the nutritional status of food-insecure women: first, let them eat what they like	Yes (INCLUDE)	No (EXCLUDE)
McIntyre, Lynn, Williams, Jeanne V. A., Lavorato, Dina H., Patten, Scott	Depression and suicide ideation in late adolescence and early adulthood are an outcome of child hunger	Yes (INCLUDE)	No (EXCLUDE)
McIntyre, L., Wu, X., Fleisch, V. C., Herbert Emery, J. C.	Homeowner versus non-homeowner differences in household food insecurity in Canada	Yes (INCLUDE)	No (EXCLUDE)
McIntyre, Lynn, Wu, Xiuyun, Kwok, Cynthia, Patten, Scott B.	The pervasive effect of youth self-report of hunger on depression over 6 years of follow up	Yes (INCLUDE)	No (EXCLUDE)
McIsaac, Jessie-Lee D., Ata, Nicole, Kirk, Sara F. L.	Describing Food Availability in Schools Using Different Healthy Eating Guidelines: Moving Forward with Simpler Nutrition Recommendations	Yes (INCLUDE)	Yes (INCLUDE)	Primary research study (INCLUDE)	No (EXCLUDE)
McIsaac, Jessie-Lee D., Kontak, Julia C. H., Kirk, Sara F. L.	Moving from Policy to Practice: A Report of School Nutrition Policy Adherence in Nova Scotia	No (EXCLUDE)
McIsaac, Jessie-Lee D., Penney, Tarra L., Masse, Louise, Kirk, Sara F. L.	The Association between Perceived Adequacy and Capacity for School Food Policy Implementation with Food Availability and Policy Adherence in Nova Scotia, Canada	Yes (INCLUDE)	No (EXCLUDE)
McIsaac, Jessie-Lee D., Read, Kendra, Williams, Patricia L., Raine, Kim D., Veugelers, Paul J., Kirk, Sara F. L.	Reproducing or Reducing Inequity? Considerations for School Food Programs	Yes (INCLUDE)	Yes (INCLUDE)	Primary research study (INCLUDE)	No (EXCLUDE)
McIsaac, Jessie-Lee D., Shearer, Cindy L., Veugelers, Paul J., Kirk, Sara F. L.	Moving Forward with School Nutrition Policies: A Case Study of Policy Adherence in Nova Scotia	No (EXCLUDE)
McIsaac, Kathryn E., Stock, David C., Lou, Wendy	Household food security and breast-feeding duration among Canadian Inuit	Yes (INCLUDE)	No (EXCLUDE)
McKay, F. H., Lippi, K., Dunn, M.	Investigating Responses to Food Insecurity Among HIV Positive People in Resource Rich Settings: A Systematic Review	Yes (INCLUDE)	No (EXCLUDE)
McKenna, Mary L.	Policy options to support healthy eating in schools	Yes (INCLUDE)	Yes (INCLUDE)	Review (i.e. systematic review, rapid review, scoping, narrative) (EXCLUDE)
McLaughlin, Carey, Tarasuk, Valerie, Kreiger, Nancy	An examination of at-home food preparation activity among low-income, food-insecure women	Yes (INCLUDE)	No (EXCLUDE)
McLeod, Logan, Veall, Michael	The Dynamics of Food Insecurity and Overall Health: Evidence from the Canadian National Population Health Survey	Yes (INCLUDE)	No (EXCLUDE)
McLinden, Taylor, Moodie, Erica E. M., Hamelin, Anne-Marie, Harper, Sam, Rossi, Carmine, Walmsley, Sharon L., Rourke, Sean B., Cooper, Curtis, Klein, Marina B., Cox, Joseph	Methadone treatment, severe food insecurity, and HIV-HCV co-infection: A propensity score matching analysis	Yes (INCLUDE)	No (EXCLUDE)
McLinden, Taylor, Moodie, Erica E. M., Hamelin, Anne-Marie, Harper, Sam, Walmsley, Sharon L., Paradis, Gilles, Aibibula, Wusiman, Klein, Marina B., Cox, Joseph	Injection Drug Use, Unemployment, and Severe Food Insecurity Among HIV-HCV Co-Infected Individuals: A Mediation Analysis	Yes (INCLUDE)	No (EXCLUDE)
McLinden, Taylor, Moodie, Erica E. M., Harper, Sam, Hamelin, Anne-Marie, Anema, Aranka, Aibibula, Wusiman, Klein, Marina B., Cox, Joseph	Injection drug use, food insecurity, and HIV-HCV co-infection: a longitudinal cohort analysis	Yes (INCLUDE)	No (EXCLUDE)
Mead, E., Gittelsohn, J., Kratzmann, M., Roache, C., Sharma, S.	Impact of the changing food environment on dietary practices of an Inuit population in Arctic Canada	Yes (INCLUDE)	No (EXCLUDE)
Mead, E., Gittelsohn, J., Roache, C., Sharma, S.	Healthy food intentions and higher socioeconomic status are associated with healthier food choices in an Inuit population	No (EXCLUDE)
Mead, Erin L., Gittelsohn, Joel, Roache, Cindy, Corriveau, Andre, Sharma, Sangita	A community-based, environmental chronic disease prevention intervention to improve healthy eating psychosocial factors and behaviors in indigenous populations in the Canadian Arctic	Yes (INCLUDE)	No (EXCLUDE)
Mead, M. Nathaniel	The sprawl of food deserts	Yes (INCLUDE)	No (EXCLUDE)
Melchior, Maria, Chastang, Jean-Francois, Falissard, Bruno, Galera, Cedric, Tremblay, Richard E., Cote, Sylvana M., Boivin, Michel	Food insecurity and children's mental health: a prospective birth cohort study	Yes (INCLUDE)	No (EXCLUDE)
Meldrum, Liesel A., Willows, Noreen D.	Food insecurity in university students receiving financial aid	Yes (INCLUDE)	No (EXCLUDE)
Men, Fei, Elgar, Frank J., Tarasuk, Valerie	Food insecurity is associated with mental health problems among Canadian youth	Yes (INCLUDE)	No (EXCLUDE)
Men, Fei, Gundersen, Craig, Urquia, Marcelo L., Tarasuk, Valerie	Prescription medication nonadherence associated with food insecurity: a population-based cross-sectional study	Yes (INCLUDE)	No (EXCLUDE)
Men, Fei, Gundersen, Craig, Urquia, Marcelo L., Tarasuk, Valerie	Food Insecurity Is Associated With Higher Health Care Use And Costs Among Canadian Adults	Yes (INCLUDE)	No (EXCLUDE)
Men, Fei, Gundersen, Craig, Urquia, Marcelo L., Tarasuk, Valerie	Association between household food insecurity and mortality in Canada: a population-based retrospective cohort study	Yes (INCLUDE)	No (EXCLUDE)
Men, Fei, Tarasuk, Valerie	Severe food insecurity associated with mortality among lower-income Canadian adults approaching eligibility for public pensions: a population cohort study	Yes (INCLUDE)	No (EXCLUDE)
Men, Fei, Urquia, Marcelo L., Tarasuk, Valerie	The role of provincial social policies and economic environments in shaping food insecurity among Canadian families with children	Yes (INCLUDE)	Yes (INCLUDE)	Prediction or Modelling Study (EXCLUDE)
Menard, Veronique, Sotunde, Olusola F., Weiler, Hope A.	Ethnicity and Immigration Status as Risk Factors for Gestational Diabetes Mellitus, Anemia and Pregnancy Outcomes Among Food Insecure Women Attending the Montreal Diet Dispensary Program	Yes (INCLUDE)	No (EXCLUDE)
Mendly-Zambo, Z., Raphael, D.	Competing discourses of household food insecurity in Canada	Yes (INCLUDE)	No (EXCLUDE)
Mensah, N. O., Amrago, E. C., Asare, J. K., Donkor, A., Tutu, F. O., Ansah, E. O.	Perception and willingness to contribute towards food banking in the Ashanti Region of Ghana	No (EXCLUDE)
Mercille, Genevieve, Receveur, Olivier, Potvin, Louise	Household food insecurity and Canadian Aboriginal women's self-efficacy in food preparation	Yes (INCLUDE)	No (EXCLUDE)
Meyer, Samantha B., Edge, Sara S., Beatty, Jocelyn, Leatherdale, Scott, Perlman, Chris, Dean, Jennifer, Ward, Paul R., Kirkpatrick, Sharon I.	Challenges to evidence-based health promotion: a case study of a Food Security Coalition in Ontario, Canada	Yes (INCLUDE)	No (EXCLUDE)
Michalski, J. H.	Housing affordability, social policy and economic conditions: Food bank users in the Greater Toronto Area, 1990-2000	Yes (INCLUDE)	Yes (INCLUDE)	Primary research study (INCLUDE)	No (EXCLUDE)
Michalski, J. H.	The economic status and coping strategies of food bank users in the greater Toronto area	Yes (INCLUDE)	No (EXCLUDE)
Middleton, J., Cunsolo, A., Jones-Bitton, A., Wright, C. J., Harper, S. L.	Indigenous mental health in a changing climate: A systematic scoping review of the global literature	Yes (INCLUDE)	No (EXCLUDE)
Miewald, C., Hodgson, S., Ostry, A.	Tracing the unintended consequences of food safety regulations for community food security and sustainability: small-scale meat processing in British Columbia	Yes (INCLUDE)	No (EXCLUDE)
Miewald, Christiana, Ibanez-Carrasco, Francisco, Turner, Shane	Negotiating the local food environment: The lived experience of food access for low-income people living with HIV/AIDS	Yes (INCLUDE)	Yes (INCLUDE)	Primary research study (INCLUDE)	No (EXCLUDE)
Miewald, Christiana, Ostry, Aleck	A Warm Meal and a Bed: Intersections of Housing and Food Security in Vancouver's Downtown Eastside	Yes (INCLUDE)	No (EXCLUDE)
Millar, Shannon, Parizeau, Kate, Fraser, Evan D. G.	The Limitations of Using Wasted Food to "Feed Hungry People"	Yes (INCLUDE)	No (EXCLUDE)
Miller, Victoria, Yusuf, Salim, Dehghan, Mahshid, Rangarajan, Sumathy, Teo, Koon, Mente, Andrew, Chow, Clara K., Corsi, Daniel J., Lock, Karen, Popkin, Barry, Khatib, Rasha, Lear, Scott A., Mony, Prem, Kaur, Manmeet, Mohan, Viswanathan, Vijayakumar, Krishnapillai, Gupta, Rajeev, Kruger, Annamarie, Tsolekile, Lungiswa, Mohammadifard, Noushin, Rahman, Omar, Rosengren, Annika, Avezum, Alvaro, Orland…	Availability, affordability, and consumption of fruits and vegetables in 18 countries across income levels: findings from the Prospective Urban Rural Epidemiology (PURE) study	No (EXCLUDE)
Minaker, Leia, Raine, Kim D.	The food environment in Canada: The problem, solutions, and the battle ahead	Yes (INCLUDE)	No (EXCLUDE)
Minaker, L. M., Olstad, D. L., MacKenzie, G., Nguyen, N., Azagba, S., Cook, B. E., Mah, C. L.	An evaluation of the impact of a restrictive retail food environment intervention in a rural community pharmacy setting	No (EXCLUDE)
Minaker, Leia M., Raine, Kim D., Wild, T. Cameron, Nykiforuk, Candace I. J., Thompson, Mary E., Frank, Lawrence D.	Objective food environments and health outcomes	No (EXCLUDE)
Miner, J. D.	Consuming the wiindigoo: Native figurations of hunger and food bureaucracy	No (EXCLUDE)
Moffat, T., Mohammed, C., Newbold, K. B.	Cultural dimensions of food insecurity among immigrants and refugees	Yes (INCLUDE)	No (EXCLUDE)
Molina, L. E.	Conflict counters insecurity food in Canada: Food banks and organisms volunteers	Yes (INCLUDE)	Yes (INCLUDE)	Primary research study (INCLUDE)	No (EXCLUDE)
Monteith, Hiliary, Anderson, Barbara, Williams, Patricia L.	Capacity building and personal empowerment: participatory food costing in Nova Scotia, Canada	Yes (INCLUDE)	No (EXCLUDE)
Montevecchi, W. A., Chaffey, H., Burke, C.	Hunting for security: Changes in the exploitation of marine birds in newfoundland and labrador	No (EXCLUDE)
Moodie, Erica E. M., Almeida-Brasil, Celline C., Klein, Marina B., Cox, Joseph	Income-driven food insecurity drives treatment non-adherence and virologic failure in HIV/HCV-coinfected individuals	Yes (INCLUDE)	No (EXCLUDE)
Morency, Sylvie, Lemieux, Simone, Tremblay, Angelo, Chaumette, Pascale, Royer, Ann	Food environment in the sports, recreational and cultural facilities of Quebec City: A portrait of the situation	Yes (INCLUDE)	No (EXCLUDE)
Morin, É., Michaud-Létourneau, I., Couturier, Y., Roy, M.	A whole-food, plant-based nutrition program: Evaluation of cardiovascular outcomes and exploration of food choices determinants	No (EXCLUDE)
Morin, Pascale, Demers, Karine, Gray-Donald, Katherine, Mongeau, Lyne	Foods offered in Quebec school cafeterias: do they promote healthy eating habits? Results of a provincial survey	No (EXCLUDE)
Morissette-Desjardins, Amelie, Provencher, Veronique, Lebel, Alexandre	Caracteriser l'environnement alimentaire d'une municipalite regionale de comte pour identifier les zones prioritaires d'intervention en matiere de securite alimentaire	Yes (INCLUDE)	No (EXCLUDE)
Morland, K. B.	Local food environments food access in America	No (EXCLUDE)
Mosby, Ian, Galloway, Tracey	"Hunger was never absent": How residential school diets shaped current patterns of diabetes among Indigenous peoples in Canada	Yes (INCLUDE)	No (EXCLUDE)
Mount, P.	Supply management as food sovereignty	No (EXCLUDE)
Muirhead, Vanessa, Quinonez, Carlos, Figueiredo, Rafael, Locker, David	Oral health disparities and food insecurity in working poor Canadians	Yes (INCLUDE)	No (EXCLUDE)
Muldoon, Katherine A., Duff, Putu K., Fielden, Sarah, Anema, Aranka	Food insufficiency is associated with psychiatric morbidity in a nationally representative study of mental illness among food insecure Canadians	Yes (INCLUDE)	No (EXCLUDE)
Mundel, Erika	Theorizing community food security as a multi-institutional social movement	Yes (INCLUDE)	No (EXCLUDE)
Mundel, Erika, Chapman, Gwen E.	A decolonizing approach to health promotion in Canada: the case of the Urban Aboriginal Community Kitchen Garden Project	Yes (INCLUDE)	Yes (INCLUDE)	Primary research study (INCLUDE)	No (EXCLUDE)
Na, Muzi, Miller, Meghan, Ballard, Terri, Mitchell, Diane C., Hung, Yuen Wai, Melgar-Quinonez, Hugo	Does social support modify the relationship between food insecurity and poor mental health? Evidence from thirty-nine sub-Saharan African countries	No (EXCLUDE)
Nancarrow, Tanya L., Chan, Hing M.	Observations of environmental changes and potential dietary impacts in two communities in Nunavut, Canada	Yes (INCLUDE)	No (EXCLUDE)
Nash, Danielle M., Gilliland, Jason A., Evers, Susan E., Wilk, Piotr, Campbell, M. Karen	Determinants of diet quality in pregnancy: sociodemographic, pregnancy-specific, and food environment influences	No (EXCLUDE)
Natcher, D.	Normalizing aboriginalsubsistence economies in the Canadian north	Yes (INCLUDE)	No (EXCLUDE)
Natcher, D., Ingram, S.	A nexus approach to water, energy, and food security in Northern Canada	No (EXCLUDE)
Natcher, D., Ingram, S., Bogdan, A. M., Rice, A.	Conservation and Indigenous Subsistence Hunting in the Peace River Region of Canada	Yes (INCLUDE)	No (EXCLUDE)
Natcher, D., Shirley, S., Rodon, T., Southcott, C.	Constraints to wildlife harvesting among aboriginal communities in Alaska and Canada	Yes (INCLUDE)	No (EXCLUDE)
Natcher, D. C.	Social capital and the vulnerability of aboriginal food systems in Canada	Yes (INCLUDE)	No (EXCLUDE)
Natcher, D. C., Felt, L., Procter, A.	Monitoring food secutity in Nunatisavut, Labrador	No (EXCLUDE)
Nathoo, Tasnim, Shoveller, Jean	Do healthy food baskets assess food security?	Yes (INCLUDE)	No (EXCLUDE)
Naylor, J., Deaton, B. J., Ker, A.	Assessing the effect of food retail subsidies on the price of food in remote Indigenous communities in Canada	No (EXCLUDE)
Negron-Poblete, P., Séguin, A. M., Apparicio, P.	Improving walkability for seniors through accessibility to food stores: a study of three areas of Greater Montreal	No (EXCLUDE)
Nelson, E., Knezevic, I., Landman, K.	The uneven geographies of community food initiatives in southwestern Ontario	No (EXCLUDE)
Nesbitt, Ariel, Chettiar, Jill, Feng, Cindy, Montaner, Julio, Shannon, Kate	Sex for food: Food insecurity as a structural driver of HIV risk among street-based sex workers and their clients	Yes (INCLUDE)	No (EXCLUDE)
Nesbitt, H. K., Moore, J. W.	Species and population diversity in Pacific salmon fisheries underpin indigenous food security	Yes (INCLUDE)	No (EXCLUDE)
Neufeld, Hannah Tait, Richmond, Chantelle, Southwest Ontario Aboriginal Health Access, Centre	Exploring First Nation Elder Women's Relationships with Food from Social, Ecological, and Historical Perspectives	Yes (INCLUDE)	No (EXCLUDE)
Newell, Felicia D., Williams, Patricia L., Watt, Cynthia G.	Is the minimum enough? Affordability of a nutritious diet for minimum wage earners in Nova Scotia (2002-2012)	Yes (INCLUDE)	No (EXCLUDE)
Ng, Victor, Rush, Timothy J., He, Meizi, Irwin, Jennifer D.	Activity and obesity of Colombian immigrants in Canada who use a food bank	No (EXCLUDE)
Ngo, Q., Chan, K.	Prevalence of food insecurity in two canadian urban paediatric emergency departments	Yes (INCLUDE)	No (EXCLUDE)
Niclasen, Birgit, Molcho, Michal, Arnfjord, Steven, Schnohr, Christina	Conceptualizing and contextualizing food insecurity among Greenlandic children	No (EXCLUDE)
Nord, M.	Why is household food security better in Canada than in the United States?	Yes (INCLUDE)	No (EXCLUDE)
Nord, Mark, Hooper, Michelle D., Hopwood, Heather	Household-level income-related food insecurity is less prevalent in Canada than in the United States	Yes (INCLUDE)	No (EXCLUDE)
Noreen, Willows, Johnson-Down, Louise, Jean-Claude, Moubarac, Lucas, Michel, Robinson, Elizabeth, Batal, Malek	Factors associated with the intake of traditional foods in the Eeyou Istchee (Cree) of northern Quebec include age, speaking the Cree language and food sovereignty indicators	No (EXCLUDE)
Normen, Lena, Chan, Keith, Braitstein, Paula, Anema, Aranka, Bondy, Greg, Montaner, Julio S. G., Hogg, Robert S.	Food insecurity and hunger are prevalent among HIV-positive individuals in British Columbia, Canada	Yes (INCLUDE)	No (EXCLUDE)
Novek, J.	Urban food initiatives in Saskatoon and winnipeg: Refashioning the social division of labour	Yes (INCLUDE)	Yes (INCLUDE)	Primary research study (INCLUDE)	No (EXCLUDE)
O'Connor, Colleen, Clark, Andrew, Clark, Michael, McGregor, Mark, Sadler, Richard, Gilliland, Jason, Doherty, Sean	Smartappetite: Using innovative technology to promote healthy eating and strengthen the local food economy	No (EXCLUDE)
O'Connor, Teresia M., Pham, Truc, Watts, Allison W., Tu, Andrew W., Hughes, Sheryl O., Beauchamp, Mark R., Baranowski, Tom, Masse, Louise C.	Development of an item bank for food parenting practices based on published instruments and reports from Canadian and US parents	No (EXCLUDE)
Connor, N., Farag, K., Baines, R.	What is food poverty? A conceptual framework	No (EXCLUDE)
Olabiyi, Olayemi M., McIntyre, Lynn	Determinants of Food Insecurity in Higher-Income Households in Canada	Yes (INCLUDE)	No (EXCLUDE)
Olatunde, O. A.	Canadian aboriginals health status speaks loud and clear	Yes (INCLUDE)	No (EXCLUDE)
Olauson, Caitlin, Engler-Stringer, Rachel, Vatanparast, Hassan, Hanoski, Rita	Student food insecurity: Examining barriers to higher education at the University of Saskatchewan	Yes (INCLUDE)	No (EXCLUDE)
Oliveira, L. D. S., Watanabe, E. A. M., Lima-Filho, D. O., Sproesser, R. L.	Assessment of public policy food security in countries with different levels development	Yes (INCLUDE)	No (EXCLUDE)
Olstad, Dana Lee, Downs, Shauna M., Raine, Kim D., Berry, Tanya R., McCargar, Linda J.	Improving children's nutrition environments: a survey of adoption and implementation of nutrition guidelines in recreational facilities	No (EXCLUDE)
Olstad, D. L., Lieffers, J. R. L., McCargar, L. J., Raine, K. D.	Implementing nutrition guidelines improves the food environment but may not influence children's dietary behaviours: A case study in a recreational facility	No (EXCLUDE)
Organ, Jennifer, Castleden, Heather, Furgal, Chris, Sheldon, Tom, Hart, Catherine	Contemporary programs in support of traditional ways: Inuit perspectives on community freezers as a mechanism to alleviate pressures of wild food access in Nain, Nunatsiavut	Yes (INCLUDE)	Yes (INCLUDE)	Primary research study (INCLUDE)	No (EXCLUDE)
Orr, Sarah K., Dachner, Naomi, Frank, Lesley, Tarasuk, Valerie	Relation between household food insecurity and breastfeeding in Canada	Yes (INCLUDE)	No (EXCLUDE)
Ostry, A., Morrision, K.	A method for estimating the extent of regional food self-sufficiency and dietary ill health in the province of British Columbia, Canada	Yes (INCLUDE)	No (EXCLUDE)
Ostry, Aleck, Morrison, Kathryn	A health and nutritional evaluation of changes in agriculture in the past quarter century in British Columbia: implications for food security	No (EXCLUDE)
Otero, G., Gürcan, E. C., Pechlaner, G., Liberman, G.	Food security, obesity, and inequality: Measuring the risk of exposure to the neoliberal diet	Yes (INCLUDE)	No (EXCLUDE)
Otero, G., Pechlaner, G., Gürcan, E. C.	The political economy of "food security" and trade: Uneven and combined dependency	Yes (INCLUDE)	No (EXCLUDE)
Pacey, A., Nancarrow, T., Egeland, G. M.	Prevalence and risk factors for parental-reported oral health of Inuit preschoolers: Nunavut Inuit Child Health Survey, 2007-2008	No (EXCLUDE)
Pal, S., Haman, F., Robidoux, M. A.	The Costs of Local Food Procurement in Two Northern Indigenous Communities in Canada	No (EXCLUDE)
Panikkar, B., Lemmond, B.	Being on land and sea in troubled times: Climate change and food sovereignty in Nunavut	Yes (INCLUDE)	No (EXCLUDE)
Papan, A. S., Clow, B.	The food insecurity―obesity paradox as a vicious cycle for women: inequalities and health	Yes (INCLUDE)	Yes (INCLUDE)	Primary research study (INCLUDE)	Yes (INCLUDE)	No (EXCLUDE)
Parent, Genevieve, Desjardins, Marie-Claude	Le droit et les systemes alimentaires territorialises: Perspective canadienne. (The Law and the Territorialized Agri-food Systems: A Canadian Perspective. With English summary.)	No (EXCLUDE)
Parker, Barbara, Burnett, Kristin, Hay, Travis, Skinner, Kelly	The Community Food Environment and Food Insecurity in Sioux Lookout, Ontario: Understanding the Relationships between Food, Health, and Place	Yes (INCLUDE)	No (EXCLUDE)
Parnell, W., Boston, G., Simpson, J.	Food insecurity in New Zealand: Causes, consequences and cures	No (EXCLUDE)
Parpouchi, Milad, Moniruzzaman, Akm, Russolillo, Angela, Somers, Julian M.	Food Insecurity among Homeless Adults with Mental Illness	Yes (INCLUDE)	No (EXCLUDE)
Parrish, C. C., Turner, N. J., Ommer, R. E., Solberg, S. M.	Conclusions: What food security in coastal communities really means	Yes (INCLUDE)	No (EXCLUDE)
Parrish, C. C., Turner, N. J., Solberg, S. M.	Resetting the kitchen table: Food security, culture, health and resilience in coastal communities	Yes (INCLUDE)	No (EXCLUDE)
Partyka, Brendine, Whiting, Susan, Grunerud, Deanna, Archibald, Karen, Quennell, Kara	Infant nutrition in Saskatoon: barriers to infant food security	Yes (INCLUDE)	No (EXCLUDE)
Patrick, R. J., Cheesbrough, D.	Revisiting food deserts in the Canadian Prairie: A case study from Saskatoon, Saskatchewan	Yes (INCLUDE)	No (EXCLUDE)
Pearce, T., Ford, J. D., Duerden, F., Smit, B., Andrachuk, M., Berrang-Ford, L., Smith, T.	Advancing adaptation planning for climate change in the Inuvialuit Settlement Region (ISR): A review and critique	No (EXCLUDE)
Pearce, T., Smit, B.	Vulnerability and Adaptation to Climate Change in the Canadian Arctic	Yes (INCLUDE)	No (EXCLUDE)
Pearce, T., Smit, B., Duerden, F., Ford, J. D., Goose, A., Kataoyak, F.	Inuit vulnerability and adaptive capacity to climate change in Ulukhaktok, Northwest Territories, Canada	No (EXCLUDE)
Pepetone, Alexandra, Vanderlee, Lana, White, Christine M., Hammond, David, Kirkpatrick, Sharon I.	Food insecurity, food skills, health literacy and food preparation activities among young Canadian adults: a cross-sectional analysis	Yes (INCLUDE)	No (EXCLUDE)
Perez, Elsury, Roncarolo, Federico, Potvin, Louise	Associations between the local food environment and the severity of food insecurity among new families using community food security interventions in Montreal	Yes (INCLUDE)	No (EXCLUDE)
Pettes, Tyler, Dachner, Naomi, Gaetz, Stephen, Tarasuk, Valerie	An Examination of Charitable Meal Programs in Five Canadian cities	Yes (INCLUDE)	Yes (INCLUDE)	Primary research study (INCLUDE)	No (EXCLUDE)
Pickett, William, Michaelson, Valerie, Davison, Colleen	Beyond nutrition: hunger and its impact on the health of young Canadians	Yes (INCLUDE)	No (EXCLUDE)
Pictou Landing First, Nation, Knezevic, I.	Community food security in Pictou Landing First Nation	Yes (INCLUDE)	No (EXCLUDE)
Pilli, Bhanu MSc, Slater, Joyce PhD R. D.	Food Experiences and Dietary Patterns of International Students at a Canadian University	No (EXCLUDE)
Pimlott, Nicholas	When the poor have no food	Yes (INCLUDE)	No (EXCLUDE)
Pirkle, Catherine M., Lucas, Michel, Dallaire, Renee, Ayotte, Pierre, Jacobson, Joseph L., Jacobson, Sandra W., Dewailly, Eric, Muckle, Gina	Food insecurity and nutritional biomarkers in relation to stature in Inuit children from Nunavik	Yes (INCLUDE)	No (EXCLUDE)
Pirrie, Melissa, Harrison, Leila, Angeles, Ricardo, Marzanek, Francine, Ziesmann, Andrea, Agarwal, Gina	Poverty and food insecurity of older adults living in social housing in Ontario: a cross-sectional study	Yes (INCLUDE)	No (EXCLUDE)
Pitt, Rebecca S., Sherman, Jessica, Macdonald, Mary Ellen	Low-income working immigrant families in Quebec: Exploring their challenges to well-being	No (EXCLUDE)
Polsky, Jane Y., Gilmour, Heather	Food insecurity and mental health during the COVID-19 pandemic	Yes (INCLUDE)	No (EXCLUDE)
Pontual, Mariana de Moraes, Ayotte, Pierre, Little, Matthew, Furgal, Chris, Boyd, Amanda D., Muckle, Gina, Avard, Ellen, Ricard, Sylvie, Gauthier, Marie-Josee, Sidi, Elhadji Anassour-Laouan, Lemire, Melanie	Seasonal variations in exposure to methylmercury and its dietary sources among pregnant Inuit women in Nunavik, Canada	No (EXCLUDE)
Popovic-Lipovac, Ana, Strasser, Barbara	A review on changes in food habits among immigrant women and implications for health	No (EXCLUDE)
Porter, R., McIlvaine-Newsad, H.	Gardening in green space for environmental justice: food security, leisure and social capital	Yes (INCLUDE)	Yes (INCLUDE)	Primary research study (INCLUDE)	No (EXCLUDE)
Pouliot, Nathalie, Hamelin, Anne-Marie	Disparities in fruit and vegetable supply: a potential health concern in the greater Quebec City area	Yes (INCLUDE)	No (EXCLUDE)
Pound, Catherine M., Chen, Yue	Female sex and food insecurity in relation to self-reported poor or fair mental health in Canadian adults: a cross-sectional study using national survey data	Yes (INCLUDE)	No (EXCLUDE)
Powell, D., Luedtke, A., Blaine, K.	Pre-harvest issues related to food safety in fruits and vegetables	No (EXCLUDE)
Powell, Lisa Jordan, Wittman, Hannah	Farm to School in British Columbia: Mobilizing Food Literacy for Food Sovereignty	No (EXCLUDE)
Power, Elaine, Belyea, Susan, Collins, Patricia	"It's not a food issue; it's an income issue": using Nutritious Food Basket costing for health equity advocacy	No (EXCLUDE)
Power, Elaine, Dietitians of, Canada	Individual and household food insecurity in Canada: position of Dietitians of Canada	Yes (INCLUDE)	No (EXCLUDE)
Power, Elaine, Holland, Mary Rita, Carbone, Sarah	Canada's missed opportunity to implement publicly funded school meal programs in the 1940s	No (EXCLUDE)
Power, Elaine M.	Determinants of healthy eating among low-income Canadians	Yes (INCLUDE)	No (EXCLUDE)
Power, Elaine M.	Economic abuse and intra-household inequities in food security	Yes (INCLUDE)	No (EXCLUDE)
Power, Elaine M.	Conceptualizing food security or aboriginal people in Canada	Yes (INCLUDE)	No (EXCLUDE)
Power, Elaine M., Little, Margaret H., Collins, Patricia A.	Should Canadian health promoters support a food stamp-style program to address food insecurity?	Yes (INCLUDE)	Yes (INCLUDE)	Review (i.e. systematic review, rapid review, scoping, narrative) (EXCLUDE)
Prowse, Rachel Jl, Richmond, Sarah A., Carsley, Sarah, Manson, Heather, Moloughney, Brent	Strengthening public health nutrition: findings from a situational assessment to inform system-wide capacity building in Ontario, Canada	No (EXCLUDE)
Quintal-Marineau, M.	'Feeding our families; that's what we have been doing for centuries' Inuit women's sharing practices and strategies	Yes (INCLUDE)	No (EXCLUDE)
Quintanilha, M., Mayan, M. J., Jarman, M., Bell, R. C.	Prevalence and experiences of food insecurity among immigrant women connected to perinatal programs at a community-based organization in Edmonton, Canada	Yes (INCLUDE)	No (EXCLUDE)
Quintanilha, Maira, Ngo, Sandra, Bell, Rhonda, Mayan, Maria, Chiu, Yvonne	Developmental evaluation of a novel food security strategy to support pregnant and postpartum newcomer women in Edmonton	Yes (INCLUDE)	Yes (INCLUDE)	Other (e.g., abstract, commentary, opinion, editorial) (EXCLUDE)
Radimer, Kathy L.	Measurement of household food security in the USA and other industrialised countries	No (EXCLUDE)
Raine, Kim, McIntyre, Lynn, Dayle, Jutta B.	The failure of charitable school- and community-based nutrition programmes to feed hungry children	Yes (INCLUDE)	Yes (INCLUDE)	Primary research study (INCLUDE)	No (EXCLUDE)
Raine, Kim D., Atkey, Kayla, Olstad, Dana Lee, Ferdinands, Alexa R., Beaulieu, Dominique, Buhler, Susan, Campbell, Norm, Cook, Brian, L'Abbe, Mary, Lederer, Ashley, Mowat, David, Maharaj, Joshna, Nykiforuk, Candace, Shelley, Jacob, Street, Jacqueline	Healthy food procurement and nutrition standards in public facilities: evidence synthesis and consensus policy recommendations	No (EXCLUDE)
Rajan, Jessy, Booth, Annie L., Fredeen, Arthur L., Watson, Michael	Measuring food waste and creating diversion opportunities at Canada's Green UniversityTM	No (EXCLUDE)
Raphael, Dennis, Bryant, Toba, Mendly-Zambo, Zsofia	Canada considers a basic income guarantee: can it achieve health for all?	Yes (INCLUDE)	No (EXCLUDE)
Raphael, Dennis, Curry-Stevens, Ann, Bryant, Toba	Barriers to addressing the social determinants of health: insights from the Canadian experience	Yes (INCLUDE)	No (EXCLUDE)
Rapinski, M., Cuerrier, A., Harris, C., Lemire, M.	Inuit Perception of Marine Organisms: From Folk Classification to Food Harvest	Yes (INCLUDE)	No (EXCLUDE)
Ratelle, Mylene, Laird, Matthew, Majowicz, Shannon, Skinner, Kelly, Swanson, Heidi, Laird, Brian	Design of a human biomonitoring community-based project in the Northwest Territories Mackenzie Valley, Canada, to investigate the links between nutrition, contaminants and country foods	Yes (INCLUDE)	No (EXCLUDE)
Ravensbergen, Lea, Buliung, Ron, Wilson, Kathi, Faulkner, Guy	"Socioeconomic inequalities in children's accessibility to food retailing: Examining the roles of mobility and time"	No (EXCLUDE)
Ray, Lana, Burnett, Kristin, Cameron, Anita, Joseph, Serena, LeBlanc, Joseph, Parker, Barbara, Recollet, Angela, Sergerie, Catherine	Examining Indigenous food sovereignty as a conceptual framework for health in two urban communities in Northern Ontario, Canada	Yes (INCLUDE)	No (EXCLUDE)
Ready, E.	Challenges in the assessment of inuit food security	Yes (INCLUDE)	No (EXCLUDE)
Reeds, Jacqueline, Mansuri, Sudaba, Mamakeesick, Mary, Harris, Stewart B., Zinman, Bernard, Gittelsohn, Joel, Wolever, Thomas M. S., Connelly, Phillip W., Hanley, Anthony	Dietary Patterns and Type 2 Diabetes Mellitus in a First Nations Community	No (EXCLUDE)
Reid, D.	Community gardens and food security	No (EXCLUDE)
Reynolds, Erica, Johnson, Christine, Jamieson, Jennifer A., Mawhinney, Hannah	Prevalence and Correlates of Food Insecurity among Students Attending a Small, Rural Canadian University	Yes (INCLUDE)	No (EXCLUDE)
Ricciuto, L., Tarasuk, V., Yatchew, A.	Socio-demographic influences on food purchasing among Canadian households	No (EXCLUDE)
Ricciuto, Laurie E., Tarasuk, Valerie S.	An examination of income-related disparities in the nutritional quality of food selections among Canadian households from 1986-2001	No (EXCLUDE)
Richards, Gabrielle, Frehs, Jim, Myers, Erin, Van Bibber, Marilyn	Commentary - The Climate Change and Health Adaptation Program: Indigenous Climate Leaders' Championing Adaptation Effort	No (EXCLUDE)
Riches, G.	Food banks and food security: Welfare reform, human rights and social policy. Lessons from Canada?	Yes (INCLUDE)	Yes (INCLUDE)	Review (i.e. systematic review, rapid review, scoping, narrative) (EXCLUDE)
Richmond, C., Kerr, R. B., Neufeld, H., Steckley, M., Wilson, K., Dokis, B.	Supporting food security for Indigenous families through the restoration of Indigenous foodways	Yes (INCLUDE)	No (EXCLUDE)
Richmond, Chantelle, Steckley, Marylynn, Neufeld, Hannah, Kerr, Rachel Bezner, Wilson, Kathi, Dokis, Brian	First Nations Food Environments: Exploring the Role of Place, Income, and Social Connection	Yes (INCLUDE)	No (EXCLUDE)
Rideout, Karen, Ostry, Aleck, Riches, Graham, Buckingham, Don, MacRae, Rod	Bringing home the right to food in Canada: Challenges and possibilities for achieving food security	Yes (INCLUDE)	No (EXCLUDE)
Rideout, Karen, Seed, Barbara, Ostry, Aleck	Putting food on the public health table: Making food security relevant to regional health authorities	Yes (INCLUDE)	No (EXCLUDE)
Rittmueller, S. E., Corriveau, A., Sharma, S.	Differences in dietary quality and adequacy by smoking status among a Canadian Aboriginal population	Yes (INCLUDE)	No (EXCLUDE)
Rittmueller, S. E., Corriveau, A., Sharma, S.	Dietary quality and adequacy among Aboriginal alcohol consumers in the Northwest Territories, Canada	No (EXCLUDE)
Rizvi, Anita, Wasfi, Rania, Enns, Aganeta, Kristjansson, Elizabeth	The impact of novel and traditional food bank approaches on food insecurity: a longitudinal study in Ottawa, Canada	Yes (INCLUDE)	No (EXCLUDE)
Roberts, W.	Taking it all in	No (EXCLUDE)
Robidoux, M. A., Batal, M., Imbeault, P., Seabert, T., Biais, J. M., Pal, S., Krümmel, E. M., Haman, F.	Traditional foodways in two contemporary northern firstnations communities	Yes (INCLUDE)	No (EXCLUDE)
Robidoux, Michael A., Haman, Francois, Sethna, Christabelle	The relationship of the burbot (Lota lota L.) to the reintroduction of off-the-land foods in the Sandy Lake First Nation Community	No (EXCLUDE)
Robin, T., Dennis, M. K., Hart, M. A.	Feeding Indigenous people in Canada	No (EXCLUDE)
Robitaille, Eric, Paquette, Marie-Claude	Development of a Method to Locate Deserts and Food Swamps Following the Experience of a Region in Quebec, Canada	Yes (INCLUDE)	No (EXCLUDE)
Roblin, Lynn, Truscott, Rebecca	Best and promising practices in collaborative governance and using the collective impact process to define a collaborative governance structure for the ontario food and nutrition strategy	No (EXCLUDE)
Robson, K., Pullman, A., Anisef, P., Brown, R. S., Maier, R.	A multi-level approach to examining food security, race, academic performance, and post-secondary confirmation in a Toronto high school cohort, 2011-2014	Yes (INCLUDE)	No (EXCLUDE)
Rock, Melanie	'We don't want to manage poverty': community groups politicise food insecurity and charitable food donations	Yes (INCLUDE)	No (EXCLUDE)
Rock, Melanie, McIntyre, Lynn, Rondeau, Krista	Discomforting Comfort Foods: Stirring the Pot on Kraft Dinner and Social Inequality in Canada	Yes (INCLUDE)	No (EXCLUDE)
Rock, Melanie J., McIntyre, Lynn, Persaud, Steven A., Thomas, Karen L.	A media advocacy intervention linking health disparities and food insecurity	Yes (INCLUDE)	No (EXCLUDE)
Rodier, F., Durif, F., Ertz, M.	Food deserts: is it only about a limited access?	No (EXCLUDE)
Rojas, A., Richer, L., Wagner, J.	University of British Columbia food system project: Towards sustainable and secure campus food systems	No (EXCLUDE)
Rojas, A., Valley, W., Mansfield, B., Orrego, E., Chapman, G. E., Harlap, Y.	Toward food system sustainability through school food system change: Think & eatgreen at school and the making of a community-university research alliance	No (EXCLUDE)
Roncarolo, Federico, Adam, Caroline, Bisset, Sherri, Potvin, Louise	Traditional and alternative community food security interventions in Montreal, Quebec: different practices, different people	Yes (INCLUDE)	No (EXCLUDE)
Roncarolo, Federico, Adam, Caroline, Bisset, Sherri, Potvin, Louise	Food capacities and satisfaction in participants in food security community interventions in Montreal, Canada	Yes (INCLUDE)	Yes (INCLUDE)	Primary research study (INCLUDE)	No (EXCLUDE)
Roncarolo, Federico, Bisset, Sherri, Potvin, Louise	Short-Term Effects of Traditional and Alternative Community Interventions to Address Food Insecurity	Yes (INCLUDE)	No (EXCLUDE)
Roncarolo, Federico, Potvin, Louise	Food insecurity as a symptom of a social disease: Analyzing a social problem from a medical perspective	Yes (INCLUDE)	No (EXCLUDE)
Rondeau, S., Stricker, S. M., Kozachenko, C., Parizeau, K.	Understanding motivations for volunteering in food insecurity and food upcycling projects	No (EXCLUDE)
Rose Bell, Emily, Rose, Maureen, Roll, Caryn, Dupont, Stephanie	The Good Food Box Pilot Project as a Contribution to Addressing Food Accessibility in the Elderly	Yes (INCLUDE)	Yes (INCLUDE)	Primary research study (INCLUDE)	No (EXCLUDE)
Rosecrans, Amanda, Gittelsohn, Joel, Rimal, Rajiv, Treuth, Margarita S., Sharma, Sangita, Harris, Stewart B., Ho, Lara S.	An integrated multi-institutional diabetes prevention program improves knowledge and healthy food acquisition in northwestern Ontario First Nations	No (EXCLUDE)
Rosecrans, A. M., Gittelsohn, J., Ho, L. S., Harris, S. B., Naqshbandi, M., Sharma, S.	Process evaluation of a multi-institutional community-based program for diabetes prevention among First Nations	No (EXCLUDE)
Rosella, Laura C., Kornas, Kathy, Green, Michael E., Shah, Baiju R., Walker, Jennifer D., Frymire, Eliot, Jones, Carmen	Characterizing risk of type 2 diabetes in First Nations people living in First Nations communities in Ontario: a population-based analysis using cross-sectional survey data	Yes (INCLUDE)	No (EXCLUDE)
Rosol, M.	Food security through urban gardening? Experiences from Toronto	Not in English or French (EXCLUDE)
Rosol, Renata, Huet, Catherine, Wood, Michele, Lennie, Crystal, Osborne, Geraldine, Egeland, Grace M.	Prevalence of affirmative responses to questions of food insecurity: International Polar Year Inuit Health Survey, 2007-2008	Yes (INCLUDE)	No (EXCLUDE)
Rosol, Renata, Powell-Hellyer, Stephanie, Chan, Hing Man	Impacts of decline harvest of country food on nutrient intake among Inuit in Arctic Canada: impact of climate change and possible adaptation plan	No (EXCLUDE)
Ross, P., Mason, C. W.	“We Hardly Have Any Moose Around Here Anymore”: Climate Change and the Barriers to Food Security in the Dehcho Region, Northwest Territories	Yes (INCLUDE)	No (EXCLUDE)
Roustit, Christelle, Hamelin, Anne-Marie, Grillo, Francesca, Martin, Judith, Chauvin, Pierre	Food insecurity: could school food supplementation help break cycles of intergenerational transmission of social inequalities?	Yes (INCLUDE)	No (EXCLUDE)
Roux, M. J., Tallman, R. F., Martin, Z. A.	Small-scale fisheries in Canada's Arctic: Combining science and fishers knowledge towards sustainable management	Yes (INCLUDE)	No (EXCLUDE)
Royall, Dawna	Food security for all	Yes (INCLUDE)	No (EXCLUDE)
Rudolph, K. R., McLachlan, S. M.	Seeking Indigenous food sovereignty: Origins of and responses to the food crisis in northern Manitoba, Canada	Yes (INCLUDE)	No (EXCLUDE)
Ruiz-Castell, Maria, Muckle, Gina, Dewailly, Eric, Jacobson, Joseph L., Jacobson, Sandra W., Ayotte, Pierre, Riva, Mylene	Household crowding and food insecurity among Inuit families with school-aged children in the Canadian Arctic	Yes (INCLUDE)	No (EXCLUDE)
Rush, Timothy J., Victor, N. G., Irwin, Jennifer D., Stitt, Larry W., He, Meizi	Food insecurity and dietary intake of immigrant food bank users	Yes (INCLUDE)	Yes (INCLUDE)	Primary research study (INCLUDE)	Yes (INCLUDE)	No (EXCLUDE)
Sadler, Richard C., Gilliland, Jason A., Arku, Godwin	An application of the edge effect in measuring accessibility to multiple food retailer types in southwestern Ontario, Canada	No (EXCLUDE)
Sadri, S., Pan, M., Wada, Y., Vergopolan, N., Sheffield, J., Famiglietti, J. S., Kerr, Y., Wood, E.	A global near-real-time soil moisture index monitor for food security using integrated SMOS and SMAP	No (EXCLUDE)
Salomon, A. K., Wilson, K. B. J., White, X. E., Tanape, N., Sr., Happynook	First Nations Perspectives on Sea Otter Conservation in British Columbia and Alaska: Insights into Coupled Human-Ocean Systems	No (EXCLUDE)
Salsberg, Jon, McComber, Alex, Kirby, Rhonda, Harris, Stewart B., Ford, Elizabeth, Levesque, Lucie, Cargo, Margaret, Fiddler, Rod, Hanley, Anthony J. G., Zinman, Bernard, Potvin, Louise, Gittelsohn, Joel, Phillips, Kathryn, Receveur, Olivier, Macaulay, Ann C.	Primary Prevention of Type 2 Diabetes: Experiences of 2 Aboriginal Communities in Canada	No (EXCLUDE)
Samson, C., Pretty, J.	Environmental and health benefits of hunting lifestyles and diets for the Innu of Labrador	No (EXCLUDE)
Sandha, Prabhdeep, Holcomb, John P., Holben, David H.	Household Food Security and Gardening of Mothers with Young Children Living in Prince Edward Island	Yes (INCLUDE)	No (EXCLUDE)
Santin, G. C., Martins, C. C., Pordeus, I. A., Calixto, F. F., Ferreira, F. M.	Food insecurity and oral health: A systematic review	Yes (INCLUDE)	No (EXCLUDE)
Sarkar, A., Traverso-Yepez, M., Gadag, V.	Food Insecurity Among Single Parents and Seniors: a Case Study in an Urban Population in Canada	Yes (INCLUDE)	No (EXCLUDE)
Satterfield, T., Robertson, L., Vadeboncoeur, N., Pitts, A.	Implications of a Changing Climate for Food Sovereignty in Coastal British Columbia	Yes (INCLUDE)	No (EXCLUDE)
Schaefer, Sara E., Erber, Eva, Trzaskos, Janel P., Roache, Cindy, Osborne, Geraldine, Sharma, Sangita	Sources of food affect dietary adequacy of Inuit women of childbearing age in Arctic Canada	No (EXCLUDE)
Scherme, A., Mendoza, J., Henson, S., Dukeshire, S., Pasut, L., Emrich, T. E., Lou, W., Qi, Y., L'Abbé, M. R.	Canadians' perceptions of food, diet, and health - A national survey	Yes (INCLUDE)	No (EXCLUDE)
Schiff, Rebecca, Freill, Holly	Improving access to phosphorus- and sodium-restricted foods for people living with chronic kidney disease in remote First Nations	Yes (INCLUDE)	No (EXCLUDE)
Schiff, Rebecca, Freill, Holly, Hardy, Crystal N.	Understanding Barriers to Implementing and Managing Therapeutic Diets for People Living with Chronic Kidney Disease in Remote Indigenous Communities	Yes (INCLUDE)	No (EXCLUDE)
Schneider, William, Kielland, Knut, Finstad, Gregory	Factors in the adaptation of reindeer herders to caribou on the Seward Peninsula, Alaska	No (EXCLUDE)
Schnitter, Rebekka, Berry, Peter	The Climate Change, Food Security and Human Health Nexus in Canada: A Framework to Protect Population Health	Yes (INCLUDE)	No (EXCLUDE)
Schuster, Roseanne C., Gamberg, Mary, Dickson, Cindy, Chan, Hing Man	Assessing risk of mercury exposure and nutritional benefits of consumption of caribou (Rangifer tarandus) in the Vuntut Gwitchin First Nation community of Old Crow, Yukon, Canada	No (EXCLUDE)
Schuster, Roseanne C., Wein, Eleanor E., Dickson, Cindy, Chan, Hing Man	Importance of traditional foods for the food security of two First Nations communities in the Yukon, Canada	Yes (INCLUDE)	No (EXCLUDE)
Schwartz, Naomi, Tarasuk, Valerie, Buliung, Ron, Wilson, Kathi	Mobility impairments and geographic variation in vulnerability to household food insecurity	Yes (INCLUDE)	No (EXCLUDE)
Searles, E.	To sell or not to sell: Country food markets and Inuit identity in Nunavut	Yes (INCLUDE)	No (EXCLUDE)
Sechley, T. H., Strickland, D., Ryan Norris, D.	Linking the availability of cached food to climate change: An experimental test of the hoard-rot hypothesis	No (EXCLUDE)
Seed, Barbara, Lang, Tim, Caraher, Martin, Ostry, Aleck	Integrating Food Security into Public Health and Provincial Government Departments in British Columbia, Canada	No (EXCLUDE)
Seed, Barbara A., Lang, Tim M., Caraher, Martin J., Ostry, Aleck S.	Exploring Public Health's roles and limitations in advancing food security in British Columbia	Yes (INCLUDE)	No (EXCLUDE)
Sentenac, Mariane, Gariepy, Genevieve, McKinnon, Britt, Elgar, Frank J.	Hunger and overweight in Canadian school-aged children: A propensity score matching analysis	Yes (INCLUDE)	No (EXCLUDE)
Shafiee, Mojtaba, Vatanparast, Hassan, Janzen, Bonnie, Serahati, Sara, Keshavarz, Pardis, Jandaghi, Parisa, Pahwa, Punam	Household food insecurity is associated with depressive symptoms in the Canadian adult population	Yes (INCLUDE)	No (EXCLUDE)
Sharma, S.	Assessing diet and lifestyle in the Canadian Arctic Inuit and Inuvialuit to inform a nutrition and physical activity intervention programme	Yes (INCLUDE)	No (EXCLUDE)
Sharma, S., De Roose, E., Cao, X., Pokiak, A., Gittelsohn, J., Corriveau, A.	Dietary intake in a population undergoing a rapid transition in diet and lifestyle: The inuvialuit in the northwest territories of Arctic Canada	No (EXCLUDE)
Sharma, S., Gittelsohn, J., Rosol, R., Beck, L.	Addressing the public health burden caused by the nutrition transition through the Healthy Foods North nutrition and lifestyle intervention programme	Yes (INCLUDE)	Yes (INCLUDE)	Primary research study (INCLUDE)	No (EXCLUDE)
Sharma, S., Hopping, B. N., Roache, C., Sheehy, T.	Nutrient intakes, major food sources and dietary inadequacies of Inuit adults living in three remote communities in Nunavut, Canada	No (EXCLUDE)
Shatenstein, B., Nadon, S., Ferland, G.	Diet quality among older Quebecers as assessed by simple indicators	No (EXCLUDE)
Shaw, D. J.	The World Food council: The rise and fall of a United Nations body	No (EXCLUDE)
Shearer, Cindy, Rainham, Daniel, Blanchard, Chris, Dummer, Trevor, Lyons, Renee, Kirk, Sara	Measuring food availability and accessibility among adolescents: Moving beyond the neighbourhood boundary	No (EXCLUDE)
Sheehy, T., Kolahdooz, F., Schaefer, S. E., Douglas, D. N., Corriveau, A., Sharma, S.	Traditional food patterns are associated with better diet quality and improved dietary adequacy in Aboriginal peoples in the Northwest Territories, Canada	No (EXCLUDE)
Shirreff, Lindsay, Zhang, Danning, DeSouza, Leanne, Hollingsworth, Julia, Shah, Neha, Shah, Rajiv Robert	Prevalence of Food Insecurity Among Pregnant Women: A Canadian Study in a Large Urban Setting	Yes (INCLUDE)	No (EXCLUDE)
Sim, S. Meaghan, Glanville, N. Theresa, McIntyre, Lynn	Food management behaviours in food-insecure, lone mother-led families	Yes (INCLUDE)	No (EXCLUDE)
Sim, S. M., Kirk, S. F. L.	How might you effectively implement a population- level nutritional strategy? Insights from the evaluation of Healthy Eating Nova Scotia	Yes (INCLUDE)	No (EXCLUDE)
Sim, S. Meaghan, Kirk, Sara F. L., Aston, Megan	Mothering at the Intersection of Marginality: Exploring Breastfeeding Beliefs and Practices Among Women From Nova Scotia, Canada Who Identify as Overweight, Low Income, and Food Insecure	Yes (INCLUDE)	No (EXCLUDE)
Simmet, Anja, Depa, Julia, Tinnemann, Peter, Stroebele-Benschop, Nanette	The Nutritional Quality of Food Provided from Food Pantries: A Systematic Review of Existing Literature	Yes (INCLUDE)	Yes (INCLUDE)	Review (i.e. systematic review, rapid review, scoping, narrative) (EXCLUDE)
Simmet, Anja, Depa, Julia, Tinnemann, Peter, Stroebele-Benschop, Nanette	The Dietary Quality of Food Pantry Users: A Systematic Review of Existing Literature	Yes (INCLUDE)	Yes (INCLUDE)	Review (i.e. systematic review, rapid review, scoping, narrative) (EXCLUDE)
Skinner, Kelly, Burnett, Kristin, Williams, Patricia, Martin, Debbie, Stothart, Christopher, LeBlanc, Joseph, Veeraraghavan, Gigi, Sheedy, Amanda	Challenges in assessing food environments in northern and remote communities in Canada	No (EXCLUDE)
Skinner, Kelly, Hanning, Rhona M., Desjardins, Ellen, Tsuji, Leonard J. S.	Giving voice to food insecurity in a remote indigenous community in subarctic Ontario, Canada: traditional ways, ways to cope, ways forward	Yes (INCLUDE)	No (EXCLUDE)
Skinner, Kelly, Hanning, Rhona M., Metatawabin, Joan, Martin, Ian D., Tsuji, Leonard J. S.	Impact of a school snack program on the dietary intake of grade six to ten First Nation students living in a remote community in northern Ontario, Canada	Yes (INCLUDE)	No (EXCLUDE)
Skinner, K., Hanning, R. M., Metatawabin, J., Tsuji, L. J. S.	Implementation of a community greenhouse in a remote, sub-Arctic First Nations community in Ontario, Canada: a descriptive case study	Yes (INCLUDE)	Yes (INCLUDE)	Primary research study (INCLUDE)	No (EXCLUDE)
Skinner, Kelly, Hanning, Rhona M., Tsuji, Leonard J. S.	Barriers and supports for healthy eating and physical activity for First Nation youths in northern Canada	Yes (INCLUDE)	No (EXCLUDE)
Skinner, Kelly, Hanning, Rhona M., Tsuji, Leonard J. S.	Prevalence and severity of household food insecurity of First Nations people living in an on-reserve, sub-Arctic community within the Mushkegowuk Territory	Yes (INCLUDE)	No (EXCLUDE)
Skogli, Hans-Ragnar Skogli, Egeland, Grace M., Geoffroy, Dominique, Kirmayer, Laurence J.	The effect of N-3 fatty acids on psychological distress in the Inuit population of northern Canada	No (EXCLUDE)
Slater, Joyce, Larcombe, Linda, Green, Chris, Slivinski, Caroline, Singer, Matthew, Denechezhe, Lizette, Whaley, Chris, Nickerson, Peter, Orr, Pamela	Dietary intake of vitamin D in a northern Canadian Dene First Nation community	No (EXCLUDE)
Slater, Joyce, Qadar, Zeeshan, Bewza, Jennifer	Review of Food and Nutrition Services Provided by Community-based Organizations Serving People with HIV in Canada	Yes (INCLUDE)	Yes (INCLUDE)	Primary research study (INCLUDE)	No (EXCLUDE)
Slater, Joyce, Yeudall, Fiona	Sustainable Livelihoods for Food and Nutrition Security in Canada: A Conceptual Framework for Public Health Research, Policy, and Practice	Yes (INCLUDE)	No (EXCLUDE)
Slater, Joyce J., Mudryj, Adriana N.	Self-Perceived Eating Habits and Food Skills of Canadians	No (EXCLUDE)
Smith, Roger D.	Food Security and International Fisheries Policy in Japan's Postwar Planning	No (EXCLUDE)
Smith, Shannon C., Stephen, Alison M., Dombrow, Carol, Macquarrie, Doug	Food information programs: a review of the literature	No (EXCLUDE)
Smith-Carrier, T.	‘The (charitable) pantry is bare’: a critical discourse analysis of Christmas food hamper programs in Canada	Yes (INCLUDE)	No (EXCLUDE)
Smith-Carrier, T., Ross, K., Kirkham, J., Pierce, B. D.	'Food is a right . . . nobody should be starving on our streets': Perceptions of food bank usage in a mid-sized city in Ontario, Canada	Yes (INCLUDE)	Yes (INCLUDE)	Primary research study (INCLUDE)	No (EXCLUDE)
Smylie, Janet, Firestone, Michelle, Spiller, Michael W., Tungasuvvingat, Inuit	Our health counts: population-based measures of urban Inuit health determinants, health status, and health care access	No (EXCLUDE)
Snook, J., Cunsolo, A., Borish, D., Furgal, C., Ford, J. D., Shiwak, I., Flowers, C. T. R., Harper, S. L.	"We're made criminals just to eat off the land": Colonial wildlife management and repercussions on inuitwell-being	No (EXCLUDE)
Solberg, S. M., Canning, P., Buehler, S.	Changing patterns of household food consumption in rural communities of Atlantic Canada	Yes (INCLUDE)	No (EXCLUDE)
Soma, Tammara, Kozhikode, Rajiv, Krishnan, Rekha	Tilling food under: Barriers and opportunities to address the loss of edible food at the farm-level in British Columbia, Canada	No (EXCLUDE)
Sonnino, R.	The new geography of food security: Exploring the potential of urban food strategies	Yes (INCLUDE)	No (EXCLUDE)
Soueida, R., Kuhnlein, H. V., Egeland, G. M., Receveur, O.	Arctic indigenous peoples experience the nutrition transition with changing dietary patterns and obesity	No (EXCLUDE)
Southcott, C., Natcher, D.	Extractive industries and Indigenous subsistence economies: a complex and unresolved relationship	Yes (INCLUDE)	No (EXCLUDE)
Souza, R. V., Sarmento, R. A., e Almeida, J. C., Canuto, R.	The effect of shift work on eating habits: A systematic review	No (EXCLUDE)
Speed, Kelsey A., Meyer, Samantha B., Hanning, Rhona M., Majowicz, Shannon E.	"Highly processed, highly packaged, very unhealthy. But they are low risk": exploring intersections between community food security and food safety	Yes (INCLUDE)	No (EXCLUDE)
Spence, J. C., Berry, T. R., Storey, K., Elliott, C., Faulkner, G., LeBel, J.	Awareness of the health check food information program among canadians	No (EXCLUDE)
Spence, John C., Cutumisu, Nicoleta, Edwards, Joy, Raine, Kim D., Smoyer-Tomic, Karen	Relation between local food environments and obesity among adults	No (EXCLUDE)
Spencer, Rebecca Ann, McIsaac, Jessie-Lee D., Stewart, Melissa, Brushett, Sara, Kirk, Sara F. L.	Food in Focus: Youth Exploring Food in Schools Using Photovoice	No (EXCLUDE)
Spiegelaar, Nicole F., Tsuji, Leonard J. S.	Impact of Euro-Canadian agrarian practices: in search of sustainable import-substitution strategies to enhance food security in subarctic Ontario, Canada	No (EXCLUDE)
Spiegelaar, N. F., Tsuji, L. J. S., Oelbermann, M.	The potential use of agroforestry community gardens as a sustainable import-substitution strategy for enhancing food security in subarctic Ontario, Canada	Yes (INCLUDE)	Yes (INCLUDE)	Primary research study (INCLUDE)	No (EXCLUDE)
Sriram, Urshila, Tarasuk, Valerie	Changes in household food insecurity rates in Canadian metropolitan areas from 2007 to 2012	Yes (INCLUDE)	No (EXCLUDE)
Sriram, Urshila, Tarasuk, Valerie	Economic Predictors of Household Food Insecurity in Canadian Metropolitan Areas	Yes (INCLUDE)	No (EXCLUDE)
St-Germain, Andree-Anne Fafard, Tarasuk, Valerie	High vulnerability to household food insecurity in a sample of Canadian renter households in government-subsidized housing	Yes (INCLUDE)	Yes (INCLUDE)	Primary research study (INCLUDE)	Yes (INCLUDE)	No (EXCLUDE)
Statham, S., Ford, J., Berrang-Ford, L., Lardeau, M. P., Gough, W., Siewierski, R.	Anomalous climatic conditions during winter 2010-2011 and vulnerability of the traditional Inuit food system in Iqaluit, Nunavut	No (EXCLUDE)
Stephens, Teya, Black, Jennifer, Chapman, Gwen, Velazquez, Cayley	Examining participation in school food and nutrition programs among students in grades 6-8 in Vancouver, Canada	No (EXCLUDE)
Stewart, B. A.	Food security and production in dryland regions	No (EXCLUDE)
Strike, Carol, Rudzinski, Katherine, Patterson, Jessica, Millson, Margaret	Frequent food insecurity among injection drug users: correlates and concerns	Yes (INCLUDE)	No (EXCLUDE)
Stroink, Mirella L., Nelson, Connie H.	Aboriginal health learning in the forest and cultivated gardens: building a nutritious and sustainable food system	No (EXCLUDE)
Stroink, M. L., Nelson, C. H.	Complexity and food hubs: Five case studies from Northern Ontario	No (EXCLUDE)
Tait, Christopher A., L'Abbe, Mary R., Smith, Peter M., Rosella, Laura C.	The association between food insecurity and incident type 2 diabetes in Canada: A population-based cohort study	Yes (INCLUDE)	No (EXCLUDE)
Taniguchi, M., Masuhara, N., Burnett, K.	Water, energy, and food security in the Asia Pacific region	No (EXCLUDE)
Tarasuk, V.	A critical examination of community-based responses to household food insecurity in Canada	Yes (INCLUDE)	No (EXCLUDE)
Tarasuk, Valerie	Policy directions to promote healthy dietary patterns in Canada	No (EXCLUDE)
Tarasuk, V.	Crossing borders: Unraveling the relationshipbetween food insecurity and health	Yes (INCLUDE)	No (EXCLUDE)
Tarasuk, Valerie	The author responds	Yes (INCLUDE)	Yes (INCLUDE)	Other (e.g., abstract, commentary, opinion, editorial) (EXCLUDE)
Tarasuk, Valerie, Cheng, Joyce, e Oliveira, Claire, Dachner, Naomi, Gundersen, Craig, Kurdyak, Paul	Association between household food insecurity and annual health care costs	Yes (INCLUDE)	No (EXCLUDE)
Tarasuk, Valerie, Cheng, Joyce, Gundersen, Craig, e Oliveira, Claire, Kurdyak, Paul	The Relation between Food Insecurity and Mental Health Care Service Utilization in Ontario	Yes (INCLUDE)	No (EXCLUDE)
Tarasuk, Valerie, Dachner, Naomi	The Proliferation of Charitable Meal Programs in Toronto	Yes (INCLUDE)	No (EXCLUDE)
Tarasuk, V., Dachner, N., Hamelin, A. M., Ostry, A., Williams, P., Bosckei, E., Poland, B., Raine, K.	A survey of food bank operations in five Canadian cities	Yes (INCLUDE)	No (EXCLUDE)
Tarasuk, Valerie, Dachner, Naomi, Li, Jinguang	Homeless youth in Toronto are nutritionally vulnerable	Yes (INCLUDE)	No (EXCLUDE)
Tarasuk, V., Dachner, N., Loopstra, R.	Food banks, welfare, and food insecurity in Canada	Yes (INCLUDE)	Yes (INCLUDE)	Primary research study (INCLUDE)	No (EXCLUDE)
Tarasuk, Valerie, Dachner, Naomi, Poland, Blake, Gaetz, Stephen	Food deprivation is integral to the 'hand to mouth' existence of homeless youths in Toronto	Yes (INCLUDE)	No (EXCLUDE)
Tarasuk, Valerie, Eakin, Joan M.	Charitable food assistance as symbolic gesture: an ethnographic study of food banks in Ontario	Yes (INCLUDE)	Yes (INCLUDE)	Primary research study (INCLUDE)	No (EXCLUDE)
Tarasuk, Valerie, Eakin, Joan M.	Food Assistance through "Surplus" Food: Insights from an Ethnographic Study of Food Bank Work	Yes (INCLUDE)	No (EXCLUDE)
Tarasuk, Valerie, Fafard St-Germain, Andree-Anne, Mitchell, Andrew	Geographic and socio-demographic predictors of household food insecurity in Canada, 2011-12	Yes (INCLUDE)	No (EXCLUDE)
Tarasuk, V., Fafard St-Germain, A. A., Loopstra, R.	The Relationship Between Food Banks and Food Insecurity: Insights from Canada	Yes (INCLUDE)	No (EXCLUDE)
Tarasuk, Valerie, Gundersen, Craig, Cheng, Joyce, DeOliveira, Claire, Dachner, Naomi	Health care costs associated with household food insecurity in Ontario, Canada	Yes (INCLUDE)	No (EXCLUDE)
Tarasuk, Valerie, Gundersen, Craig, Wang, Xuesong, Roth, Daniel E., Urquia, Marcelo L.	Maternal Food Insecurity is Positively Associated with Postpartum Mental Disorders in Ontario, Canada	Yes (INCLUDE)	No (EXCLUDE)
Tarasuk, Valerie, Li, Timmie, Mitchell, Andrew, Dachner, Naomi	Commentary - The case for more comprehensive data on household food insecurity	Yes (INCLUDE)	No (EXCLUDE)
Tarasuk, Valerie, McIntyre, Lynn, Li, Jinguang	Low-income women's dietary intakes are sensitive to the depletion of household resources in one month	Yes (INCLUDE)	No (EXCLUDE)
Tarasuk, Valerie, Mitchell, Andrew, McLaren, Lindsay, McIntyre, Lynn	Chronic physical and mental health conditions among adults may increase vulnerability to household food insecurity	Yes (INCLUDE)	No (EXCLUDE)
Tarasuk, Valerie, Vogt, Janet	Household food insecurity in Ontario	Yes (INCLUDE)	No (EXCLUDE)
Tarasuk, V. S.	Household food insecurity with hunger is associated with women's food intakes, health and household circumstances	Yes (INCLUDE)	No (EXCLUDE)
Tarraf, D., Sanou, D., Blanchet, R., Nana, C. P., Batal, M., Giroux, I.	Prevalence and determinants of food insecurity in migrant Sub-Saharan African and Caribbean households in Ottawa, Canada	Yes (INCLUDE)	No (EXCLUDE)
Taylor, Jennifer P., Evers, Susan, McKenna, Mary	Determinants of healthy eating in children and youth	No (EXCLUDE)
Taylor, Jennifer P., Hernandez, Kimberley J., Caiger, Jane Mary, Giberson, Donna, MacLellan, Debbie, Sweeney-Nixon, Marva, Veugelers, Paul	Nutritional quality of children's school lunches: differences according to food source	No (EXCLUDE)
Taylor, Jennifer P., McKenna, Mary L., Butler, Gregory P.	Monitoring and evaluating school nutrition and physical activity policies	No (EXCLUDE)
Teh, Lisa, Pirkle, Catherine, Furgal, Chris, Fillion, Myriam, Lucas, Michel	Psychometric validation of the household food insecurity access scale among Inuit pregnant women from Northern Quebec	Yes (INCLUDE)	No (EXCLUDE)
Terragni, Laura, Arnold, Charles D., Henjum, Sigrun	Food Skills and Their Relationship with Food Security and Dietary Diversity Among Asylum Seekers Living in Norway	No (EXCLUDE)
Thivierge, Karine, Iqbal, Asma, Dixon, Brent, Dion, Rejean, Levesque, Benoit, Cantin, Philippe, Cedilotte, Lyne, Ndao, Momar, Proulx, Jean-Francois, Yansouni, Cedric P.	Cryptosporidium hominis Is a Newly Recognized Pathogen in the Arctic Region of Nunavik, Canada: Molecular Characterization of an Outbreak	No (EXCLUDE)
Thomas, Brittany, Fitzpatrick, Sandra, Sidani, Souraya, Gucciardi, Enza	Developing and Implementing a Food Insecurity Screening Initiative for Adult Patients Living With Type 2 Diabetes	Yes (INCLUDE)	No (EXCLUDE)
Thompson, H. A., Mason, C. W., Robidoux, M. A.	Hoop house gardening in the wapekeka first nation as an extension of land-based food practices	Yes (INCLUDE)	Yes (INCLUDE)	Primary research study (INCLUDE)	No (EXCLUDE)
Thor, E. P., Lafarga, O. V.	Food safety and food security in the CANAMEX trade corridor	No (EXCLUDE)
Tietenberg, Tom		No (EXCLUDE)
Tijssen, J. A., Morrison, K. M.	Caregivers' perception of childhood obesity and fod security: Does it matter where you live?	Yes (INCLUDE)	No (EXCLUDE)
Timler, Kelsey, Sandy, Dancing Water	Gardening in Ashes: The Possibilities and Limitations of Gardening to Support Indigenous Health and Well-Being in the Context of Wildfires and Colonialism	Yes (INCLUDE)	No (EXCLUDE)
Tirone, S., Shepard, B., Turner, N. J., Jackson, L., Marshall, A., Donovan, C.	Celebrating and connecting with food	No (EXCLUDE)
Tomaselli, M., Gerlach, S. C., Kutz, S. J., Checkley, S. L., Community of, Iqaluktutiaq	Iqaluktutiaq voices: Local perspectives about the importance of muskoxen, contemporary and traditional use and practices	No (EXCLUDE)
Tomes, N.	The "information rx"	No (EXCLUDE)
Trauger, A.	Food sovereignty in international context: Discourse, politics and practice of place	No (EXCLUDE)
Tsang, S., Holt, A. M., Azevedo, E.	An assessment of the barriers to accessing food among food-insecure people in Cobourg, Ontario	Yes (INCLUDE)	No (EXCLUDE)
Tse, Carmen, Tarasuk, Valerie	Nutritional assessment of charitable meal programmes serving homeless people in Toronto	Yes (INCLUDE)	Yes (INCLUDE)	Primary research study (INCLUDE)	No (EXCLUDE)
Tse, Sze Man, Weiler, Hope, Kovesi, Tom	Food insecurity, vitamin D insufficiency and respiratory infections among Inuit children	Yes (INCLUDE)	No (EXCLUDE)
Tsuji, Leonard J. S., Tsuji, Stephen R. J., Zuk, Aleksandra M., Davey, Roger, Liberda, Eric N.	Harvest Programs in First Nations of Subarctic Canada: The Benefits Go Beyond Addressing Food Security and Environmental Sustainability Issues	Yes (INCLUDE)	Yes (INCLUDE)	Primary research study (INCLUDE)	No (EXCLUDE)
Tsuji, L. J. S., Wilton, M., Spiegelaar, N. F., Oelbermann, M., Barbeau, C. D., Solomon, A., Tsuji, C. J. D., Liberda, E. N., Meldrum, R., Karagatzides, J. D.	Enhancing food security in subarctic canada in the context of climate change: The harmonization of indigenous harvesting pursuits and agroforestry activities to form a sustainable import-substitution strategy	Yes (INCLUDE)	Yes (INCLUDE)	Primary research study (INCLUDE)	No (EXCLUDE)
Tugault-Lafleur, Claire N., Barr, Susan I., Black, Jennifer L.	Examining differences in school hour and school day dietary quality among Canadian children between 2004 and 2015	No (EXCLUDE)
Tugault-Lafleur, C. N., Black, J. L., Barr, S. I.	Lunch-time food source is associated with school hour and school day diet quality among Canadian children	No (EXCLUDE)
Turner, C. K., Lantz, T. C., Gwich'in Tribal Council Department of Cultural, Heritage	Springtime in the Delta: the Socio-Cultural Importance of Muskrats to Gwich’in and Inuvialuit Trappers through Periods of Ecological and Socioeconomic Change	No (EXCLUDE)
Turner, N. J., Parrish, C. C., Solberg, S. M.	Introduction-food security in coastal communities in the context of restructuring: Coasts under stress	Yes (INCLUDE)	No (EXCLUDE)
Turner, N. J., Turner, K. L.	"Where our women used to get the food": Cumulative effects and loss of ethnobotanical knowledge and practice; case study from coastal British Columbia	No (EXCLUDE)
Urke, Helga Bjornoy, Cao, Zhirong R., Egeland, Grace M.	Validity of a single item food security questionnaire in Arctic Canada	Yes (INCLUDE)	No (EXCLUDE)
Urrutia, Isabel, Dias, Goretty M., Clapp, Jennifer	Material and visceral engagements with household food waste: Towards opportunities for policy interventions	Yes (INCLUDE)	No (EXCLUDE)
Usher, P. J.	Inuvialuit use of the Beaufort Sea and its resources, 1960-2000	No (EXCLUDE)
Vahabi, Mandana, Damba, Cynthia	Perceived barriers in accessing food among recent Latin American immigrants in Toronto	Yes (INCLUDE)	No (EXCLUDE)
Vahabi, Mandana, Damba, Cynthia, Rocha, Cecilia, Montoya, Elizabeth Cristina	Food insecurity among Latin American recent immigrants in Toronto	Yes (INCLUDE)	No (EXCLUDE)
Vahabi, M., Schindel Martin, L.	Food security: who is being excluded? A case of older people with dementia in long-term care homes	Yes (INCLUDE)	No (EXCLUDE)
Vallianatos, H., Willows, N.	Tradition and transformation of eastern james bay eeyou (Cree) foodways in pregnancy: Implications for health care	No (EXCLUDE)
van den Heuvel, Meta, Birken, Catherine	Food insecurity and breastfeeding	Yes (INCLUDE)	No (EXCLUDE)
Van Hulst, Andraea, Barnett, Tracie A., Gauvin, Lise, Daniel, Mark, Kestens, Yan, Bird, Madeleine, Gray-Donald, Katherine, Lambert, Marie	Associations between children's diets and features of their residential and school neighbourhood food environments	Yes (INCLUDE)	No (EXCLUDE)
Vatanparast, H., Koc, M., Farag, M., Garcea, J., Engler-Stringer, R., Qarmout, T., Henry, C., Racine, L., White, J., Iqbal, R., Khakpour, M., Dasarathi, S., D'Angelo, S.	Exploring food security among recently resettled Syrian refugees: results from a qualitative study in two Canadian cities	Yes (INCLUDE)	No (EXCLUDE)
Vatanparast, H., Nisbet, C., Patil, R.	Food security and nutritional health of newcomer children	Yes (INCLUDE)	No (EXCLUDE)
Vázquez, R., Cofie, O., Drechsel, P., Mensa-Bonsu, I. F.	Linking urban agriculture with urban management: A challenge for policy makers and planners	No (EXCLUDE)
Velazquez, C. E., Black, J. L., Billette, J. M., Ahmadi, N., Chapman, G. E.	A Comparison of Dietary Practices at or En Route to School between Elementary and Secondary School Students in Vancouver, Canada	No (EXCLUDE)
Venu, Isvarya, van den Heuvel, Meta, Wong, Jonathan P., Borkhoff, Cornelia M., Moodie, Rosemary G., Ford-Jones, Elizabeth L., Wong, Peter D.	The breastfeeding paradox: Relevance for household food insecurity	Yes (INCLUDE)	No (EXCLUDE)
Vereecken, C. A., De Henauw, S., Maes, L.	Adolescents' food habits: Results of the Health Behaviour in School-aged Children survey	No (EXCLUDE)
Vergeer, Laura, Ahmed, Mavra, Franco-Arellano, Beatriz, Mulligan, Christine, Dickinson, Kacie, Bernstein, Jodi T., Labonte, Marie-Eve, L'Abbe, Mary R.	Methodology for the Determination of Fruit, Vegetable, Nut and Legume Points for Food Supplies without Quantitative Ingredient Declarations and Its Application to a Large Canadian Packaged Food and Beverage Database	No (EXCLUDE)
Verrall, Tanya, Napash, Lily, Leclerc, Lucie, Mercure, Sophie, Gray-Donald, Katherine	Community-based communication strategies to promote infant iron nutrition in northern Canada	No (EXCLUDE)
Viju, C., Smyth, S. J., Kerr, W. A.	Agricultural biotechnology and food security: Can CETA, TPP, and TTIP become venues to facilitate trade in GM products?	No (EXCLUDE)
Vila Masse, Samantha		No (EXCLUDE)
Vine, Michelle M., Elliott, Susan J.	Examining local-level factors shaping school nutrition policy implementation in Ontario, Canada	No (EXCLUDE)
Vinegar, R., Parker, P., McCourt, G.	More than a response to food insecurity: demographics and social networks of urban dumpster divers	Yes (INCLUDE)	No (EXCLUDE)
Vozoris, Nicholas, Davis, Barbara, Tarasuk, Valerie	The affordability of a nutritious diet for households on welfare in Toronto	Yes (INCLUDE)	No (EXCLUDE)
Vozoris, Nicholas T., Tarasuk, Valerie S.	Household food insufficiency is associated with poorer health	Yes (INCLUDE)	No (EXCLUDE)
Vu, Milkie, Raskind, Ilana G., Escoffery, Cam, Srivanjarean, Yotin, Jang, Hyun Min, Berg, Carla J.	Food insecurity among immigrants and refugees of diverse origins living in metropolitan Atlanta: the roles of acculturation and social connectedness	No (EXCLUDE)
Wakefield, S., Fleming, J., Klassen, C., Skinner, A.	Sweet Charity, revisited: Organizational responses to food insecurity in Hamilton and Toronto, Canada	Yes (INCLUDE)	No (EXCLUDE)
Wakefield, S., Fredrickson, K. R., Brown, T.	Food security and health in Canada: Imaginaries, exclusions and possibilities	Yes (INCLUDE)	No (EXCLUDE)
Wakegijig, Jennifer, Osborne, Geraldine, Statham, Sara, Issaluk, Michelle Doucette	Collaborating toward improving food security in Nunavut	Yes (INCLUDE)	No (EXCLUDE)
Wang, H., Qiu, F.	Fresh food access revisited	Yes (INCLUDE)	No (EXCLUDE)
Wang, H., Qiu, F., Swallow, B.	Can community gardens and farmers' markets relieve food desert problems? A study of Edmonton, Canada	Yes (INCLUDE)	No (EXCLUDE)
Wang, H., Tao, L., Qiu, F., Lu, W.	The role of socio-economic status and spatial effects on fresh food access: Two case studies in Canada	Yes (INCLUDE)	No (EXCLUDE)
Watts, Allison W., Masse, Louise C., Naylor, Patti-Jean	Changes to the school food and physical activity environment after guideline implementation in British Columbia, Canada	No (EXCLUDE)
Watts, P., Koutouki, K., Booth, S., Blum, S.	Inuit food security in canada: arctic marine ethnoecology	Yes (INCLUDE)	No (EXCLUDE)
Webb, M.	Fire in their bellies	No (EXCLUDE)
Webster, Paul	Medication costs driving seniors to food banks	Yes (INCLUDE)	No (EXCLUDE)
Webster, Paul Christopher	CIDA adopts new food security strategy	Yes (INCLUDE)	No (EXCLUDE)
Wegener, J., Seasons, M., Raine, K. D.	Shifting from vision to reality: Perspectives on regional food policies and food system planning barriers at the local level	No (EXCLUDE)
Weigel, M. Margaret, Armijos, Rodrigo X.	Household Food Insecurity and Psychosocial Dysfunction in Ecuadorian Elementary Schoolchildren	No (EXCLUDE)
Weigel, M. Margaret, Armijos, Rodrigo X., Racines, Marcia, Cevallos, William, Castro, Nancy P.	Association of Household Food Insecurity with the Mental and Physical Health of Low-Income Urban Ecuadorian Women with Children	No (EXCLUDE)
Weil, David N.		No full text available (EXCLUDE)
Weiler, A. M., McLaughlin, J., Cole, D. C.	Food Security at Whose Expense? A Critique of the Canadian Temporary Farm Labour Migration Regime and Proposals for Change	Yes (INCLUDE)	No (EXCLUDE)
Weiler, Hope, Jamieson, Jennifer A., Kuhnlein, Harriet, Egeland, Grace	Prevalence and determinants of iron depletion and anemia among Canadian Inuit	Yes (INCLUDE)	No (EXCLUDE)
Weiser, Sheri D., Fernandes, Kimberly A., Brandson, Eirikka K., Lima, Viviane D., Anema, Aranka, Bangsberg, David R., Montaner, Julio S., Hogg, Robert S.	The association between food insecurity and mortality among HIV-infected individuals on HAART	Yes (INCLUDE)	No (EXCLUDE)
Wekerle, G. R.	Food justice movements: Policy, planning, and networks	No (EXCLUDE)
Wenzel, G. W.	Canadian Inuit subsistence and ecological instability - If the climate changes, must the Inuit?	No (EXCLUDE)
Wenzel, G. W., Dolan, J., Brown, C.	Wild resources, harvest data and food security in Nunavut’s Qikiqtaaluk region: A diachronic analysis	Yes (INCLUDE)	No (EXCLUDE)
Wesche, Sonia, Schuster, Roseanne C., Tobin, Pam, Dickson, Cindy, Matthiessen, Darcie, Graupe, Shel, Williams, Megan, Chan, Hing Man	Community-based health research led by the Vuntut Gwitchin First Nation	Yes (INCLUDE)	No (EXCLUDE)
Wesche, Sonia D., Chan, Hing Man	Adapting to the impacts of climate change on food security among Inuit in the Western Canadian Arctic	Yes (INCLUDE)	No (EXCLUDE)
Wesley, Annie S., De Plaen, Renaud, Michaux, Kristina D., Whitfield, Kyly C., Green, Timothy J.	Integrating nutrition outcomes into agriculture development for impact at scale: Highlights from the Canadian International Food Security Research Fund	Yes (INCLUDE)	No (EXCLUDE)
Whitney, C. K., Frid, A., Edgar, B. K., Walkus, J., Siwallace, P., Siwallace, I. L., Ban, N. C.	“Like the plains people losing the buffalo”: Perceptions of climate changimpacts, fisheries management, and adaptation actions by Indigenous peoples in coastal British Columbia, Canada	No (EXCLUDE)
Williams, Patricia, Green-Lapierre, Rebecca, Amero, Michelle, Anderson, Barbara, Gillis, Doris, Johnson, Christine, Reimer, Debra	A participatory food costing model: In Nova Scotia	Yes (INCLUDE)	No (EXCLUDE)
Williams, Patricia L., MacAulay, Rita B., Barro, Kimberlee, Anderson, Barbara J., Gillis, Doris E., Johnson, Christine P., Langille, Lynn L., Moran, Shelley, Reimer, Debra E.	"I Would Have Never Thought That I Would Be in Such a Predicament": Voices From Women Experiencing Food Insecurity in Nova Scotia, Canada	Yes (INCLUDE)	No (EXCLUDE)
Williams, Patricia L., McIntyre, Lynn, Dayle, Jutta B., Raine, Kim	The 'wonderfulness' of children's feeding programs	Yes (INCLUDE)	Yes (INCLUDE)	Primary research study (INCLUDE)	No (EXCLUDE)
Williams, Patricia L., McIntyre, Lynn, Glanville, N. Theresa	Milk insecurity: Accounts of a food insecurity phenomenon in Canada and its relation to public policy	Yes (INCLUDE)	Yes (INCLUDE)	Primary research study (INCLUDE)	No (EXCLUDE)
Willows, N., Johnson-Down, L., Kenny, T. A., Chan, H. M., Batal, M.	Modelling optimal diets for quality and cost: Examples from inuit and first nations communities in Canada	No (EXCLUDE)
Willows, Noreen, Veugelers, Paul, Raine, Kim, Kuhle, Stefan	Associations between household food insecurity and health outcomes in the Aboriginal population (excluding reserves)	Yes (INCLUDE)	No (EXCLUDE)
Willows, Noreen D.	Determinants of healthy eating in Aboriginal peoples in Canada: the current state of knowledge and research gaps	No (EXCLUDE)
Willows, Noreen D., Au, Vivian	Nutritional quality and price of university food bank hampers	Yes (INCLUDE)	Yes (INCLUDE)	Primary research study (INCLUDE)	No (EXCLUDE)
Willows, Noreen D., Hanley, Anthony J. G., Delormier, Treena	A socioecological framework to understand weight-related issues in Aboriginal children in Canada	Yes (INCLUDE)	No (EXCLUDE)
Willows, Noreen D., Iserhoff, Rose, Napash, Lily, Leclerc, Lucie, Verrall, Tanya	Anxiety about food supply in cree women with infants in Quebec	Yes (INCLUDE)	No (EXCLUDE)
Willows, Noreen D., Veugelers, Paul, Raine, Kim, Kuhle, Stefan	Prevalence and sociodemographic risk factors related to household food security in Aboriginal peoples in Canada	Yes (INCLUDE)	No (EXCLUDE)
Wills, Benjamin	Eating at the Limits: Barriers to the Emergence of Social Enterprise Initiatives in the Australian Emergency Food Relief Sector	No (EXCLUDE)
Wilson, A., Levkoe, C. Z., Andrée, P., Skinner, K., Spring, A., Wesche, S., Galloway, T.	Strengthening sustainable northern food systems: Federal policy constraints and potential opportunities	Yes (INCLUDE)	No (EXCLUDE)
Wilson, Courtney K., Matthews, June I., Seabrook, Jamie A., Dworatzek, Paula D. N.	Self-reported food skills of university students	No (EXCLUDE)
Wingrove, Kate, Lawrence, Mark, Kristjansson, Elizabeth, Dubois, Alejandra, Platts, Jane, Labelle, Patrick, Freire, Luiza Costa Silva, Liberato, Selma, Thompson, Hilary, Welch, Vivian, Armstrong, Rebecca, Burns, Catherine	A cochrane review of interventions to improve community food security in developed countries: Progress to date	Yes (INCLUDE)	Yes (INCLUDE)	Review (i.e. systematic review, rapid review, scoping, narrative) (EXCLUDE)
Witchell, E. C., Sheeshka, J.	Socio-Environmental Factors Influencing Food Behavior	No (EXCLUDE)
Wolbring, G., Mackay, R.	Analysis of newspaper coverage of food security through a disability studies lens	Yes (INCLUDE)	No (EXCLUDE)
Wong, A., Hallsworth, A.	Local food security initiatives: Systemic limitations in Vancouver, Canada	Yes (INCLUDE)	No (EXCLUDE)
Wong, Peter, Moodie, Rosemary, Maguire, Jonathon, Birken, Catherine, Parkin, Patricia, Borkhoff, Cory, Dai, David	Does breastfeeding duration influence family food insecurity?	Yes (INCLUDE)	No (EXCLUDE)
Wong, Peter D., Parkin, Patricia C., Moodie, Rosemary G., Dai, David W. H., Maguire, Jonathon L., Birken, Catherine S., Borkhoff, Cornelia M., Collaboration, T. ARGet Kids	Total Breastfeeding Duration and Household Food Insecurity in Healthy Urban Children	Yes (INCLUDE)	No (EXCLUDE)
Wong, Peter D., Thadani, Sharon H., Brown, Laura L., Moodie, Rosemary G.	Consider the full spectrum of household food insecurity	Yes (INCLUDE)	No (EXCLUDE)
Woodruff, Sarah J., Hanning, Rhona M., McGoldrick, Kathryn	The influence of physical and social contexts of eating on lunch-time food intake among southern Ontario, Canada, middle school students	No (EXCLUDE)
Wu, Z., Schimmele, C. M.	Food insuficiency and depression	Yes (INCLUDE)	No (EXCLUDE)
Yang, Y., Hobbs, J. E., Natcher, D. C.	Assessing consumer willingness to pay for Arctic food products	No (EXCLUDE)
Yeung, May T., Kerr, William A., Coomber, Blair, Lantz, Matthew, McConnell, Alyse	Declining International Cooperation on Pesticide Regulation: Frittering Away Food Security	No (EXCLUDE)
Yip, C., Gates, M., Gates, A., Hanning, R. M.	Peer-led nutrition education programs for school-aged youth: A systematic review of the literature	No (EXCLUDE)
Young, Calvin, Farrah, Kelly		No (EXCLUDE)
Young, L. M., Abbott, P. C.	Food aid donor allocation decisions after 1990	No (EXCLUDE)
Yung, Kathleen, Neathway, Casey	Community Champions for Safe, Sustainable, Traditional Food Systems	No (EXCLUDE)
Zarei, Maryam, Sulaiman, Norhasmah, Appanah, Geeta, Qorbani, Mostafa, Djalalinia, Shirin, Subashini, Thambiah, Naderali, Ebrahim	Food Insecurity and Dietary Intake among Elderly Population: A Systematic Review	Yes (INCLUDE)	No (EXCLUDE)
Zavaleta-Cortijo, Carol, Ford, James D., Arotoma-Rojas, Ingrid, Lwasa, Shuaib, Lancha-Rucoba, Guillermo, Garcia, Patricia J., Miranda, J. Jaime, Namanya, Didacus B., New, Mark, Wright, Carlee J., Berrang-Ford, Lea, Indigenous Health Adaptation to Climate Change Research, Team, Harper, Sherilee L.	Climate change and COVID-19: reinforcing Indigenous food systems	No (EXCLUDE)
Zurba, M., Islam, D., Smith, D., Thompson, S.	Food and healing: An urban community food security assessment for the North End of Winnipeg	Yes (INCLUDE)	No (EXCLUDE)
Shepherd, Valerie	Canadian Governmental Policy and Inuit Food (In)security: Community Concerns from Baffin Island	Yes (INCLUDE)	No (EXCLUDE)
Thompson, Shirley, Rony, Mohammed, Temmer, Jennifer, Wood, Daly	Pulling in the Indigenous Fishery Cooperative Net: Fishing for Sustainable Livelihoods and Food Security in Garden Hill First Nation, Manitoba, Canada	Yes (INCLUDE)	No (EXCLUDE)
Hodgson, Sally	A Study of the Impact of British Columbia's Meat Inspection Regulations and Amendment on Food Security in Select Rural and Remote Communities in BC	Yes (INCLUDE)	No (EXCLUDE)
Levi, Elisa A. M.	Maintaining Food Security in Elsipogtog First Nation	Yes (INCLUDE)	No (EXCLUDE)
Papatsie, Lessee, Ellsworth, Leanna, Meakin, Stephanie, Kurvits, Tilna	The Right to Food Security in a Changing Arctic: The Nunavut Food Security Coalition and the Feeding My Family Campaign	Yes (INCLUDE)	No (EXCLUDE)
Meyers, Heather, Powell, Stephanie, Duhaime, Gerard	Setting the Table For Food Security: Policy Impacts in Nunavut	Yes (INCLUDE)	Yes (INCLUDE)	Review (i.e. systematic review, rapid review, scoping, narrative) (EXCLUDE)
Kuhnlein, Harriet V., Berkes, Fikret, Man Chan, Laurie Hing, Delormier, Treena Wasonti, io, Eide, Asbjorn, Furgal, Chris, Humphries, Murray, Huntington, Henry, MacIntosh, Condtance, Mauro, Ian, Natcher, David, Prentice, Barry, Richmond, Chantelle, Rocha, Cecilia, Young	Aboriginal Food Security in Northern Canada: An Assessment of the State of Knowledge / La sécurité alimentaire des populations autochtones dans le Nord du Canada	Yes (INCLUDE)	No (EXCLUDE)
Daborn, Melissa L.	Food (In)Security: Food Policy and Vulnerability in Kugaaruk, Nunavut	Yes (INCLUDE)	No (EXCLUDE)
Leslie, Barbara	1. Food Security and Food Sovereignty: The Case of British Columbia	Yes (INCLUDE)	No (EXCLUDE)
Fergurson, Hilary	1. Inuit Food (In)Security in Canada: Assessing the Implications and Effectiveness of Policy	Yes (INCLUDE)	Yes (INCLUDE)	Review (i.e. systematic review, rapid review, scoping, narrative) (EXCLUDE)
Lambden, Allison Jill	Food Security of Canadian Arctic Indigenous Women	Yes (INCLUDE)	Yes (INCLUDE)	Primary research study (INCLUDE)	No (EXCLUDE)
Gendron, Fidji, Hancherow, Anna, Norton, Ashley	Exploring and Revitalizing Indigenous Food Networks in Saskatchewan, Canada, as a Way to Improved Food Security	Yes (INCLUDE)	No (EXCLUDE)
Thompson, Shirley, Kamal, Asfia G., Alam, Mohammad A., Wiebe, J.	Community Development to Feed the Family in Northern Manitoba Communities: Evaluating Food Activities Based on Their Food Sovereignty, Food Security, and Sustainable Livelihood Outcomes	Yes (INCLUDE)	No (EXCLUDE)
Dr. Cidro, J., Martens, Tabitha	Traditional Food Upskilling as a Pathway to Urban Indigenous Food Sovereignty: Final Report	Yes (INCLUDE)	Yes (INCLUDE)	Primary research study (INCLUDE)	No (EXCLUDE)
Kuhnlein, Harriet V., Fediuk, Karen, Nelson, Charles, Howard, Elizabeth, Johnson, Suzanne	The Legacy of the Nuxalk Food and Nutrition Program for the Food Security, Health and Well-being of Indigenous Peoples in British Columbia	Yes (INCLUDE)	Yes (INCLUDE)	Primary research study (INCLUDE)	No (EXCLUDE)
Lickers, Adrianne Longhouse		Yes (INCLUDE)	No (EXCLUDE)
Stroink, M. L., Nelson, C. H.	Understanding Local Food Behaviour and Food Security in Rural First Nation Communities: Implications for Food Policy	Yes (INCLUDE)	Yes (INCLUDE)	Primary research study (INCLUDE)	Yes (INCLUDE)	No (EXCLUDE)
Organ, Jennifer Community Freezers Supporting Food Security, Perspectives from Residents of Nain, Nunatsiavut		Yes (INCLUDE)	Yes (INCLUDE)	Primary research study (INCLUDE)	No (EXCLUDE)
Girard, Nicholas	Regional-scale Food Security Governance in Inuit Settlement Areas: Opportunities and Challenges in Northern Canada	Yes (INCLUDE)	No (EXCLUDE)
Fabien-Ouellet, N., Shodjaee-Zrudlo, Misha, Tran, Dzuy-Tam	Canadian Integrated Northern Greenhouse for National Food Security: BREE 495 Engineering Design 3 Final Report	Yes (INCLUDE)	Yes (INCLUDE)	Other (e.g., abstract, commentary, opinion, editorial) (EXCLUDE)
Leslie, Barbara Food Security		Yes (INCLUDE)	No (EXCLUDE)
Vozoris, Nicholas, Tarasuk, Valerie	An examination of Canada Prenatal Nutrition Programs and child nutrition programs in relation to household food insecurity	Yes (INCLUDE)	Yes (INCLUDE)	Primary research study (INCLUDE)	No (EXCLUDE)
Riches, Graham Food banks, welfare reform, human rights		Yes (INCLUDE)	No (EXCLUDE)
Tarasuk, Valerie, St-Germain, A. A. F., Loopstra, R. The relationship between food banks		Yes (INCLUDE)	Yes (INCLUDE)	Prediction or Modelling Study (EXCLUDE)
Roncarolo, Federico, Adam, Caroline, Bisset, Sherri, Potvin, Louise Traditional, lternative community food security interventions in Montréal, Québec, Different practices, different people		Yes (INCLUDE)	No (EXCLUDE)
Holland, Kerri	Canada's Food Security during the COVID-19 Pandemic	Yes (INCLUDE)	No (EXCLUDE)
Hossain, Belayet, Lamb, Laura	Economic Insecurity and Psychological Distress among Indigenous Canadians	Yes (INCLUDE)	No (EXCLUDE)
McAuliffe, Corey, Daly, Zach, Slemon, Allie, Jenkins, Emily K., Black, Jennifer, Pumarino, Javiera, Gadermann, Anne, Thomson, Kimberly C., Richardson, Chris	Examining the associations between food worry and mental health during the early months of the COVID-19 pandemic in Canada	Yes (INCLUDE)	No (EXCLUDE)
Aylward, Breanne L., Milford, Krista M., Nykiforuk, Candace I. J., Raine, Kim D., Storey, Kate E.	Local Environment Action on Food project: impact of a community-based food environment intervention in Canada	No (EXCLUDE)
Blanchet, Rosanne, Willows, Noreen, Johnson-Down, Louise, Batal, Malek, Johnson, Suzanne	An Indigenous food sovereignty initiative is positively associated with well-being and cultural connectedness in a survey of Syilx Okanagan adults in British Columbia, Canada	Yes (INCLUDE)	No (EXCLUDE)
Koller, Kathryn R., Flanagan, Christie A., Nu, Jennifer, Lee, Flora R., Desnoyers, Christine, Walch, Amanda, Alexie, Lucinda, Bersamin, Andrea, Thomas, Timothy K.	Storekeeper perspectives on improving dietary intake in 12 rural remote western Alaska communities: the "Got Neqpiaq?" project	No (EXCLUDE)
Robidoux, Michael A., Winnepetonga, Derek, Santosa, Sylvia, Haman, Francois	Assessing the Contribution of Traditional Foods to Food Security for the Wapekeka First Nation of Canada	Yes (INCLUDE)	No (EXCLUDE)
Mills, Christine Marie	Food Insecurity in Older Adults in Canada and the United States: A Concept Analysis	Yes (INCLUDE)	No (EXCLUDE)
Mendly-Zambo, Zsofia, Raphael, Dennis, Taman, Alan	Take the money and run: how food banks became complicit with Walmart Canada's hunger producing employment practices	Yes (INCLUDE)	No (EXCLUDE)
Parlee, Brenda, Cunningham, Hannah, Ahkimnachie, Kevin, Jordan, Magdalena, Goddard, Ellen	"It's important to know about this" - risk communication and the impacts of chronic wasting disease on indigenous food systems in Western Canada	Yes (INCLUDE)	No (EXCLUDE)
Moya, Andres, Torres, Maria Jose, Serneels, Pieter, Desrosiers, Alethea, Reyes, Vilma, Lieberman, Alicia	The COVID-19 pandemic and maternal mental health in a fragile and conflict-affected setting in Tumaco, Colombia: a cohort study	No (EXCLUDE)
Brown, Rachel, O'connor, Colleen, Seabrook, Jamie A., Stranges, Saverio, Clark, Andrew F., Haines, Jess, Doherty, Sean, Gilliland, Jason A.	Examining the correlates of adolescent food and nutrition knowledge	No (EXCLUDE)
Bragazzi, Nicola Luigi, Kong, Jude Dzevela, Wu, Jianhong, Beamish, Dan	Illicit drug use in canada and implications for suicidal behaviors, and household food insecurity: Findings from a large, nationally representative survey	Yes (INCLUDE)	No (EXCLUDE)
Ismail, M. R., Gilliland, J. A., Matthews, J. I., Battram, D. S.	Process evaluation of the Centrally Procured School Food Program (CPSFP) in Ontario, Canada: school-level perspectives	No (EXCLUDE)
Marushka, Lesya, Tikhonov, Constantine, Schwartz, Harold, Ing, Amy, Batal, Malek, Sadik, Tonio, Fediuk, Karen, Chan, Hing Man	Importance of fish for food and nutrition security among First Nations in Canada	Yes (INCLUDE)	No (EXCLUDE)
Chan, Hing Man, Fediuk, Karen, Barwin, Lynn, Ing, Amy, Batal, Malek, Sadik, Tonio, Tikhonov, Constantine	The First Nations Food, Nutrition and Environment Study (2008-2018)- rationale, design, methods and lessons learned	Yes (INCLUDE)	No (EXCLUDE)
Ing, Amy, Johnson-Down, Louise, Batal, Malek, Chan, Hing Man, Fediuk, Karen, Berti, Peter, Sadik, Tonio	Comparison of measures of diet quality using 24-hour recall data of First Nations adults living on reserves in Canada	No (EXCLUDE)
Gillies, Christina, Super, Sabina, Wagemakers, Annemarie, Te Molder, Hedwig, e Graaf, Kees	Healthy eating strategies for socioeconomically disadvantaged populations: a meta-ethnography	No (EXCLUDE)
Jefferies, Keisha, Richards, Tiffany, Blinn, Nicole, Sim, Meaghan, Kirk, Sara F. L., Dhami, Gurneet, Helwig, Melissa, Iduye, Damilola, Moody, Elaine, Macdonald, Marilyn, Tomblin Murphy, Gail, Martin-Misener, Ruth	Food security in African Canadian communities: a scoping review	Yes (INCLUDE)	No (EXCLUDE)
Dhunna, Simran, Tarasuk, Valerie	Black-white racial disparities in household food insecurity from 2005 to 2014, Canada	Yes (INCLUDE)	No (EXCLUDE)
Ong, Vanessa, Minaker, Leia M., Skinner, Kelly	Life stories of food agency, health, and resilience in a rapidly gentrifying urban centre: Building a multidimensional concept of food access	Yes (INCLUDE)	No (EXCLUDE)
Hasdell, Rebecca, Poland, Blake, Cole, Donald, Mah, Catherine L., Sheppard, Flo, Burton, Laurel	Retail Food Environment Intervention Planning: Interviews With Owners and Managers of Small- and Medium-Sized Rural Food Stores	No (EXCLUDE)
White, Tara, Murphy, Kathleen, Branje, Karina, McKibbon, Shelley, Latimer, Margot, Martin, Debbie, Cunsolo, Ashlee, McMillan, Jane, Sylliboy, John	How has Indigenous Health Research changed in Atlantic Canada over two decades? A scoping review from 2001 to 2020	No (EXCLUDE)
Batal, Malek	Diet quality and food security among Indigenous children in Canada: facing the legacy of decades of dispossession and governmental neglect	Yes (INCLUDE)	No (EXCLUDE)
Young, Calvin, Grobelna, Aleksandra		No (EXCLUDE)
Men, Fei, Urquia, Marcelo L., Tarasuk, Valerie	Examining the relationship between food insecurity and causes of injury in Canadian adults and adolescents	Yes (INCLUDE)	No (EXCLUDE)
Heasley, Cole, Clayton, Becca, Muileboom, Jade, Schwanke, Anna, Rathnayake, Sujani, Richter, Abby, Little, Matthew	"I was eating more fruits and veggies than I have in years": a mixed methods evaluation of a fresh food prescription intervention	Yes (INCLUDE)	No (EXCLUDE)
Lachaud, James, Mejia-Lancheros, Cilia, Liu, Michael, Wang, Ri, Nisenbaum, Rosane, Stergiopoulos, Vicky, Hwang, Stephen W., O'Campo, Patricia	Severe Psychopathology and Substance Use Disorder Modify the Association Between Housing Trajectories and Food Security Among Homeless Adults	Yes (INCLUDE)	Yes (INCLUDE)	Primary research study (INCLUDE)	Yes (INCLUDE)	Yes (INCLUDE)	*study excluded because reports on same dataset as 8848. 8848 is more complete (DUPLICATE DATASET)
Bjerregaard, Peter, Olesen, Ingelise, Larsen, Christina Viskum Lytken	Association of food insecurity with dietary patterns and expenditure on food, alcohol and tobacco amongst indigenous Inuit in Greenland: results from a population health survey	Yes (INCLUDE)	No (EXCLUDE)
Hack, S., Jessri, M.	Nutritional quality of the food choices of Canadian children	No (EXCLUDE)
Temiz, M., Dincer, I.	Development of an HTR-Type nuclear and bifacial PV solar based integrated system to meet the needs of energy, food and fuel for sustainable indigenous cities	No (EXCLUDE)
Temiz, M., Dincer, I.	Design and analysis of nuclear and solar-based energy, food, fuel, and water production system for an indigenous community	No (EXCLUDE)
Datta, R.	Community-led food resilience:A decolonizing autographic learning from an Inuit community	Yes (INCLUDE)	No (EXCLUDE)
Berman, M.	Household harvesting, state policy, and migration: Evidence from the survey of living conditions in the arctic	Yes (INCLUDE)	No (EXCLUDE)
Batal, M., Chan, H. M., Fediuk, K., Ing, A., Berti, P. R., Mercille, G., Sadik, T., Johnson-Down, L.	First Nations households living on-reserve experience food insecurity: prevalence and predictors among ninety-two First Nations communities across Canada; 34181224	Yes (INCLUDE)	No (EXCLUDE)
Chan, H. M., Singh, K., Batal, M., Maruska, L., Tikhonov, C., Sadik, T., Schwartz, H., Ing, A., Fediuk, K.	Levels of metals and persistent organic pollutants in traditional foods consumed by First Nations living on-reserve in Canada; 34181226	No (EXCLUDE)
Batal, M., Chan, H. M., Fediuk, K., Ing, A., Berti, P., Sadik, T., Johnson-Down, L.	Associations of health status and diabetes among First Nations Peoples living on-reserve in Canada; 34181230	No (EXCLUDE)
Clemens, K. K., Le, B.	Childhood food insecurity and incident asthma: A population-based cohort study of children in Ontario, Canada; 34106966	Yes (INCLUDE)	No (EXCLUDE)
Men, F., Fischer, B., Urquia, M. L., Tarasuk, V.	Food insecurity, chronic pain, and use of prescription opioids	Yes (INCLUDE)	No (EXCLUDE)
Natcher, D., Ingram, S., Solotki, R., Burgess, C., Kulshreshtha, S., Vold, L.	Assessing the Constraints to the Adoption of Containerized Agriculture in Northern Canada	No (EXCLUDE)
Keske, C.	Boreal Agriculture Cannot Be Sustainable Without Food Sovereignty	Yes (INCLUDE)	No (EXCLUDE)
Kenny, T. -A, Wesche, S. D., MacLean, J.	Reflecting on the role of peer researchers in collaborative Indigenous food security research in the Inuvialuit Settlement Region, Canada	Yes (INCLUDE)	No (EXCLUDE)
Steel, J. R., Atlas, W. I., Ban, N. C., Wilson, K., Wilson, J., Housty, W. G., Moore, J. W.	Understanding barriers, access, and management of marine mixed-stock fisheries in an era of reconciliation: Indigenous-led salmon monitoring in British Columbia	No (EXCLUDE)
Lamarche, B., Brassard, D., Lapointe, A.	Changes in diet quality and food security among adults during the COVID-19-related early lockdown: Results from NutriQuébec; 33398347	Yes (INCLUDE)	No (EXCLUDE)
Men, F., Tarasuk, V.	Food insecurity amid the COVID-19 pandemic: Food charity, government assistance and employment	Yes (INCLUDE)	No (EXCLUDE)
Loukacheva, N.	Addressing inequalities in the arctic: Food security in nunavut	Yes (INCLUDE)	No (EXCLUDE)
Schwartz, N., Buliung, R., Wilson, K.	Experiences of food access among disabled adults in Toronto, Canada	Yes (INCLUDE)	No (EXCLUDE)
Soma, T., Shulman, T., Li, B., Bulkan, J., Curtis, M.	Food assets for whom? Community perspectives on food asset mapping in Canada	Yes (INCLUDE)	No (EXCLUDE)
Riediger, N. D., Laplante, J., Mudryj, A., Clair, L.	Diet quality among Indigenous and non-Indigenous children and youth in Canada in 2004 and 2015: A repeated cross-sectional design	Yes (INCLUDE)	No (EXCLUDE)
Ferreira, C., Gaudet, J. C., Chum, A., Robidoux, M. A.	Local food development in the Moose Cree First Nation: taking steps to build local food sustainability	Yes (INCLUDE)	No (EXCLUDE)
Sernick, A., Shannon, K., Ranville, F., Arora, K., Magagula, P., Shoveller, J.	In the midst of plenty: Experiences of food insecurity amongst women living with HIV in Vancouver, Canada	Yes (INCLUDE)	No (EXCLUDE)
Colley, P., Miller, L., Seabrook, J. A., Woodruff, S. J., Gilliland, J.	Children’s perceptions of a centrally procured school food program in southwestern Ontario, Canada; 33851812	Yes (INCLUDE)	Yes (INCLUDE)	Primary research study (INCLUDE)	No (EXCLUDE)
Regnier-Davies J., Edge S., Austin N.	The intersection of structure and agency within charitable community food programs in Toronto, Canada, during the COVID-19 pandemic: cultivating systemic change	Yes (INCLUDE)	No (EXCLUDE)
Datta Gupta S., Engler-Stringer R., Ruetz A., McKenna M.L.	School Food Programming across Canada during the COVID 19 Pandemic: Program Reach and Modalities	No (EXCLUDE)
Evensen M.	Food insecurity and mental health: New answers and remaining questions	Yes (INCLUDE)	No (EXCLUDE)
Leong W., Robinson C., Mason T., Moody M., Trasatti S., Lefebvre L., Klassen T., Shearer L.A., Dahl M.	IDF21-0134 Klemtu Diabetes 2017/2018 Pilot Program: Improving Diabetes Care & Diabetes Outcomes In A Remote/Isolated, Aboriginal Community In The Heart Of British Columbia Canada's Great Bear Rainforest	No (EXCLUDE)
Marelli B.	Biomaterials for boosting food security	No (EXCLUDE)
Buccino J., Whittington-Carter L.	Successes and Challenges Implementing a "Fresh from the Farm" Fundraising Program in Schools	No (EXCLUDE)
Brady J.	Cultural food security: What is it and what do dietitians need to know?	Yes (INCLUDE)	No (EXCLUDE)
He B., Binda C., Loock C., Gardiner J.	Impact of socioeconomic inequities and adverse childhood experiences on visual function in pediatric ophthalmology patients	Yes (INCLUDE)	No (EXCLUDE)
Bowers R., Turner G., Graham I.D., Furgal C., Dubois L.	Piecing together the Labrador Inuit food security policy puzzle in Nunatsiavut, Labrador (Canada): a scoping review	Yes (INCLUDE)	Yes (INCLUDE)	Review (i.e. systematic review, rapid review, scoping, narrative) (EXCLUDE)
Pettigrew, Simone, Booth, Leon, Dunford, Elizabeth, Scapin, Tailane, Webster, Jacqui, Wu, Jason, Tian, Maoyi, Praveen, D., Sacks, Gary	An examination of public support for 35 nutrition interventions across seven countries	No (EXCLUDE)
Shwed, Alanna M. Sc, O'Rourke, Brianne MSc, Bruner, Brenda PhD, Ferguson, Kristen PhD	Impact of COVID-19 School-Related Policies in Ontario on Parents' School Lunch Packing Habits	No (EXCLUDE)
Mejia-Lancheros, Cilia, Alfayumi-Zeadna, Samira, Lachaud, James, O'Campo, Patricia, Gogosis, Evie, Da Silva, George, Stergiopoulos, Vicky, Hwang, Stephen W., Thulien, Naomi	Differential impacts of COVID-19 and associated responses on the health, social well-being and food security of users of supportive social and health programs during the COVID-19 pandemic: A qualitative study	Yes (INCLUDE)	No (EXCLUDE)
Shafiee, Mojtaba, Keshavarz, Pardis, Lane, Ginny, Pahwa, Punam, Szafron, Michael, Jennings, Derek, Vatanparast, Hassan	Food Security Status of Indigenous Peoples in Canada According to the Four Pillars of Food Security: A Scoping Review	Yes (INCLUDE)	No (EXCLUDE)
Cyrkot, Samantha R. D., Gidrewicz, Dominica M. D., Anders, Sven PhD, Marcon, Margaret M. D., Turner, Justine M. PhD M. D., Mager, Diana R. PhD M. Sc R. D.	Food Environment and Youth Intake May Influence Uptake of Gluten-Free Food Guide Recommendations in Celiac Disease	No (EXCLUDE)
Caron-Roy, Stephanie, Lee, Yun Yun, Sayed, Sayeeda Amber, Lashewicz, Bonnie, Milaney, Katrina, Dunn, Sharlette, O'Hara, Heather, Leblanc, Peter, Prowse, Rachel J. L., Fournier, Bonnie, Raine, Kim D., Elliott, Charlene, Olstad, Dana Lee	Experiences and Perceived Outcomes of Low-Income Adults During and After Participating in the British Columbia Farmers' Market Nutrition Coupon Program: A Longitudinal Qualitative Study	Yes (INCLUDE)	Yes (INCLUDE)	Primary research study (INCLUDE)	Yes (INCLUDE)	No (EXCLUDE)
Shmyr, Amy R., Demchuk, Terrena, Letourneau, Michelle L., Halton, Sarah, Jasa, Kelsey, Morris, Jill, Dhar, Sunita, Buhler, Susan	Exploring nutrition education for migrants to Canada in Alberta's health and community sectors: Promising practices and gaps as informed by community workers and healthcare providers	No (EXCLUDE)
Suleman, Selina, Sweeney-Magee, Molly, Pinkney, Susan, Charbonneau, Kimberly, Banh, Kelly, Hale, Ilona, Amed, Shazhan	Evaluation of two social norms nudge interventions to promote healthier food choices in a Canadian grocery store	No (EXCLUDE)
Al-Bazz, Samer, Beland, Daniel, Lane, Ginny L., Engler-Stringer, Rachel, White, Judy, Vatanparast, Hassan	Food Security of Temporary Foreign Farm Workers under the Seasonal Agricultural Worker Program in Canada and the United States: A Scoping Review	Yes (INCLUDE)	Yes (INCLUDE)	Review (i.e. systematic review, rapid review, scoping, narrative) (EXCLUDE)
Mirzaei, Omid, Natcher, David C.	Recreational tobacco consumption and food insecurity among First Nations in Canada	Yes (INCLUDE)	No (EXCLUDE)
Loukes, Keira A., Anderson, Stan, Beardy, Jonas, Rondeau, Mayheve Clara, Robidoux, Michael A.	Wapekeka's COVID-19 Response: A Local Response to a Global Pandemic	No (EXCLUDE)
Gillies, Christina, Blanchet, Rosanne PhD, R.D., Gokiert, Rebecca PhD, R.Psych, Farmer, Anna PhD, R.D., Willows, Noreen D.	Comprehensive Nutrition Interventions in First Nation-Operated Schools in Canada	No (EXCLUDE)
Wiens, Kathryn, O'Neill, Meghan, Redelmeier, Robert J., Wali, Sahr, Chagpar, Anjum, Dube, Sane, Diemert, Lori, Michalski, Camilla, Ziebell, Brooke, Elliott, Sheldomar, Campbell, Leslie, Rosella, Laura, Boozary, Andrew	Can the Healthcare System Improve Food Security? A Need for Collaborative Community Partnerships	Yes (INCLUDE)	Yes (INCLUDE)	Primary research study (INCLUDE)	No (EXCLUDE)
Oronce, Carlos Irwin A., Miake-Lye, Isomi, Begashaw, Meron M., Booth, Marika, Shrank, William H., Shekelle, Paul G.	Interventions to Address Food Insecurity Among Adults in Canada and the US: A Systematic Review and Meta-analysis	Yes (INCLUDE)	Yes (INCLUDE)	Review (i.e. systematic review, rapid review, scoping, narrative) (EXCLUDE)
McEachern, Louise W., Yessis, Jennifer, Zupko, Barbara, Yovanovich, Joanne, Valaitis, Renata, Hanning, Rhona M.	Learning circles: an adaptive strategy to support food sovereignty among First Nations communities in Canada	Yes (INCLUDE)	No (EXCLUDE)
Kearon, Joanne, Carsley, Sarah, van den Heuvel, Meta, Hopkins, Jessica	Early (years) reactions: comparative analysis of early childhood policies and programs during the first wave of the COVID-19 pandemic	No (EXCLUDE)
Idzerda, Leanne, Gariepy, Genevieve, Corrin, Tricia, Tarasuk, Valerie, McIntyre, Lynn, Neil-Sztramko, Sarah, Dobbins, Maureen, Snelling, Susan, Jaramillo Garcia, Alejandra	What is known about the prevalence of household food insecurity in Canada during the COVID-19 pandemic: a systematic review	Yes (INCLUDE)	No (EXCLUDE)
Reagan, Rebecca, Woodruff, Sarah J., Seabrook, Jamie A., Gilliland, Jason	A randomized control trial of a Canadian-based school food program on the home food environment	No (EXCLUDE)
Hanemaayer, Rebecca, Neufeld, Hannah Tait, Anderson, Kim, Haines, Jess, Gordon, Kelly, Lickers, Kitty R. Lynn, Xavier, Adrianne, Peach, Laura, Peeters, Mwalu	Exploring the environmental determinants of food choice among Haudenosaunee female youth	No (EXCLUDE)
Hock, Karen, Barquera, Simon, Corvalan, Camila, Goodman, Samantha, Sacks, Gary, Vanderlee, Lana, White, Christine M., White, Martin, Hammond, David	Awareness of and Participation in School Food Programs in Youth from Six Countries	Yes (INCLUDE)	Yes (INCLUDE)	Primary research study (INCLUDE)	No (EXCLUDE)
Hammond, David, Vanderlee, Lana, White, Christine M., Acton, Rachel B., White, Martin, Roberto, Christina A., Cameron, Adrian, Sacks, Gary, Kirkpatrick, Sharon, Dubin, Joel, Adams, Jean, Jauregui, Alejandra, Thrasher, James F.	The Conceptual Framework for the International Food Policy Study: Evaluating the Population-Level Impact of Food Policy	No (EXCLUDE)
Lebel, Laurence, Paquin, Vincent, Kenny, Tiff-Annie, Fletcher, Christopher, Nadeau, Lucie, Chachamovich, Eduardo, Lemire, Melanie	Climate change and Indigenous mental health in the Circumpolar North: A systematic review to inform clinical practice	No (EXCLUDE)
Rizvi, Anita, Enns, Aganeta, Gergyek, Lucas, Kristjansson, Elizabeth	More food for thought: a follow-up qualitative study on experiences of food bank access and food insecurity in Ottawa, Canada	Yes (INCLUDE)	Yes (INCLUDE)	Primary research study (INCLUDE)	No (EXCLUDE)
Olstad, Dana Lee, Beall, Reed, Spackman, Eldon, Dunn, Sharlette, Lipscombe, Lorraine L., Williams, Kienan, Oster, Richard, Scott, Sara, Zimmermann, Gabrielle L., McBrien, Kerry A., Steer, Kieran J. D., Chan, Catherine B., Tyminski, Sheila, Berkowitz, Seth, Edwards, Alun L., Saunders-Smith, Terry, Tariq, Saania, Popeski, Naomi, White, Laura, Williamson, Tyler, L'Abbe, Mary, Raine, Kim D., Nejatina…	Healthy food prescription incentive programme for adults with type 2 diabetes who are experiencing food insecurity: protocol for a randomised controlled trial, modelling and implementation studies	No (EXCLUDE)
Dubelt-Moroz, Alexandra, Warner, Marika, Heal, Bryan, Khalesi, Saman, Wegener, Jessica, Totosy de Zepetnek, Julia,O., Lee, Jennifer J., Polecrone, Taylor, El-Sarraj, Jasmin, Holmgren, Emelie, Bellissimo, Nick	Food Insecurity, Dietary Intakes, and Eating Behaviors in a Convenience Sample of Toronto Youth	Yes (INCLUDE)	No (EXCLUDE)
Music, Janet, Mullins, Lisa, Charlebois, Sylvain, Large, Charlotte, Mayhew, Kydra	Seeds and the city: a review of municipal home food gardening programs in Canada in response to the COVID-19 pandemic	Yes (INCLUDE)	Yes (INCLUDE)	Primary research study (INCLUDE)	No (EXCLUDE)
Prudham, Scott	Food relief deliveries and urban topologies of pandemic risk in Toronto	No (EXCLUDE)
Salem, Hilmi S., Pudza, Musa Yahaya, Yihdego, Yohannes	Water strategies and water-food Nexus: challenges and opportunities towards sustainable development in various regions of the World	No (EXCLUDE)
Fallon, Catherine, Lemire, Melanie, Dumont, Dany, Parent, Elizabeth, Figueroa, Esteban, Cummings, Isabelle, Brousseau, Julie, Marquis, Marie, Paquet, Nicolas, Plante, Steve, Witteman, Holly O.	Toward Food Sovereignty for Coastal Communities of Eastern Quebec: Co-designing A Website to Support Consumption of Edible Resources from the St. Lawrence River, Estuary, and Gulf	No (EXCLUDE)
Music, Janet, Charlebois, Sylvain, Toole, Virginia, Large, Charlotte	Telecommuting and food E-commerce: Socially sustainable practices during the COVID-19 pandemic in Canada	No (EXCLUDE)
Engler-Stringer, Rachel, Black, Jennifer, Muhajarine, Nazeem, Martin, Wanda, Gilliland, Jason, McVittie, Janet, Kirk, Sara, Wittman, Hannah, Mousavi, Amin, Elliott, Sinikka, Tu, Sylvana, Hills, Brent, Androsoff, Gordon, Field, Debbie, Macdonald, Brit, Belt, Chelsea, Vatanparast, Hassan	The Good Food for Learning Universal Curriculum-Integrated Healthy School Lunch Intervention: Protocol for a Two-Year Matched Control Pre-Post and Case Study	Yes (INCLUDE)	Yes (INCLUDE)	Primary research study (INCLUDE)	No (EXCLUDE)
Bhawra, Jasmin, Skinner, Kelly, Favel, Duane, Green, Brenda, Coates, Ken, Katapally, Tarun Reddy	The Food Equity and Environmental Data Sovereignty (FEEDS) Project: Protocol for a Quasi-Experimental Study Evaluating a Digital Platform for Climate Change Preparedness	Yes (INCLUDE)	No (EXCLUDE)
Caughey, Amy, Kilabuk, Pitsiula, Sanguya, Igah, Doucette, Michelle, Jaw, Martha, Allen, Jean, Maniapik, Lily, Koonoo, Theresa, Joy, Wanda, Shirley, Jamal, Sargeant, Jan M., Moller, Helle, Harper, Sherilee L.	Niqivut Silalu Asijjipalliajuq: Building a Community-Led Food Sovereignty and Climate Change Research Program in Nunavut, Canada	No (EXCLUDE)
Riediger, Natalie D., LaPlante, Jeff, Mudryj, Adriana, Clair, Luc	Examining differences in diet quality between Canadian Indigenous and non-Indigenous adults: results from the 2004 and 2015 Canadian Community Health Survey Nutrition Surveys	Yes (INCLUDE)	No (EXCLUDE)
Bye, Zoe L., Keshavarz, Pardis, Lane, Ginny L., Vatanparast, Hassan	What Role Do Plant-Based Diets Play in Supporting the Optimal Health and Well-being of Canadians? A Scoping Review	No (EXCLUDE)
Hussain, Zahra, Tarasuk, Valerie	A comparison of household food insecurity rates in Newfoundland and Labrador in 2011-2012 and 2017-2018	Yes (INCLUDE)	No (EXCLUDE)
Capicio, Michelle, Panesar, Simran, Keller, Heather, Gramlich, Leah, Popeski, Naomi, Basualdo-Hammond, Carlota, Atkins, Marlis, Chan, Catherine B.	Nutrition Risk, Resilience and Effects of a Brief Education Intervention among Community-Dwelling Older Adults during the COVID-19 Pandemic in Alberta, Canada	No (EXCLUDE)
Berggreen-Clausen, Aravinda, Hseing Pha, Sai, Molsted Alvesson, Helle, Andersson, Agneta, Daivadanam, Meena	Food environment interactions after migration: a scoping review on low- and middle-income country immigrants in high-income countries	No (EXCLUDE)
Men, Fei, Tarasuk, Valerie	Classification Differences in Food Insecurity Measures between the United States and Canada: Practical Implications for Trend Monitoring and Health Research	Yes (INCLUDE)	No (EXCLUDE)
Blom, C. D. B., Steegeman, P., Voss, C., Sonneveld, B. G. J. S.	Food in the cold: exploring food security and sovereignty in Whitehorse, Yukon	Yes (INCLUDE)	No (EXCLUDE)
Walch, Amanda K., Ohle, Kathryn A., Koller, Kathryn R., Alexie, Lucinda, Lee, Flora, Palmer, Lea, Nu, Jennifer, Thomas, Timothy K., Bersamin, Andrea	Impact of Assistance Programs on Indigenous Ways of Life in 12 Rural Remote Western Alaska Native Communities: Elder Perspectives Shared in Formative Work for the "Got Neqpiaq?" Project	No (EXCLUDE)
Vergeer, Laura, Ahmed, Mavra, Vanderlee, Lana, Mulligan, Christine, Weippert, Madyson, Franco-Arellano, Beatriz, Dickinson, Kacie, Bernstein, Jodi T., Labonte, Marie-Eve, L'Abbe, Mary,R.	The relationship between voluntary product (re) formulation commitments and changes in the nutritional quality of products offered by the top packaged food and beverage companies in Canada from 2013 to 2017	No (EXCLUDE)
Hutchinson, Joy, Tarasuk, Valerie	The relationship between diet quality and the severity of household food insecurity in Canada	Yes (INCLUDE)	No (EXCLUDE)
Stevenson, Andrew C., Kaufmann, Clara, Colley, Rachel C., Minaker, Leia M., Widener, Michael J., Burgoine, Thomas, Sanmartin, Claudia, Ross, Nancy A.	A pan-Canadian dataset of neighbourhood retail food environment measures using Statistics Canada's Business Register	No (EXCLUDE)
Rajasooriar, Daniel, Soma, Tammara	Food access, mobility, and transportation: a survey and key informant interviews of users of non-profit food hubs in the City of Vancouver before and during the COVID-19 crisis	Yes (INCLUDE)	Yes (INCLUDE)	Primary research study (INCLUDE)	No (EXCLUDE)
Higgins, Christopher D., Paez, Antonio, Kim, Gyoorie, Wang, Jue	Changes in accessibility to emergency and community food services during COVID-19 and implications for low income populations in Hamilton, Ontario	Yes (INCLUDE)	Yes (INCLUDE)	Primary research study (INCLUDE)	No (EXCLUDE)
Naylor, Angus W., Ford, James D., Pearce, Tristan, Fawcett, David, Clark, Dylan, van Alstine, James	Monitoring the dynamic vulnerability of an Arctic subsistence food system to climate change: The case of Ulukhaktok, NT	No (EXCLUDE)
Reza, M. S., Sabau, G.	Impact of climate change on crop production and food security in Newfoundland and Labrador, Canada	Yes (INCLUDE)	No (EXCLUDE)
Slater, T., Birchall, S. J.	Growing resilient: The potential of urban agriculture for increasing food security and improving earthquake recovery	Yes (INCLUDE)	No (EXCLUDE)
Kansanga, M. M.	‘Hunger in early life’: exploring the prevalence and correlates of child food insecurity in Canada	Yes (INCLUDE)	No (EXCLUDE)
Narayan, T. A., Geyer, J., Mainville, D., Ness-Edelstein, B.	An evaluation framework and empirical evidence on the effect of pay-for-results programs on the development of markets for welfare-enhancing agricultural technologies	Yes (INCLUDE)	No (EXCLUDE)
Kross, A., Kaur, G., Jaeger, J. A. G.	A geospatial framework for the assessment and monitoring of environmental impacts of agriculture	No (EXCLUDE)
Liu, B., Widener, M. J., Smith, L. G., Farber, S., Minaker, L. M., Patterson, Z., Larsen, K., Gilliland, J.	Disentangling Time Use, Food Environment, and Food Behaviors Using Multi-Channel Sequence Analysis	Yes (INCLUDE)	No (EXCLUDE)
Shokoohi, Z., Saghaian, S.	Nexus of energy and food nutrition prices in oil importing and exporting countries: A panel VAR model	No (EXCLUDE)
Deaton, B. J., Scholz, A.	Food security, food insecurity, and Canada’s national food policy: Meaning, measures, and assessment	Yes (INCLUDE)	Yes (INCLUDE)	Review (i.e. systematic review, rapid review, scoping, narrative) (EXCLUDE)
Ghosh, S., Kim, P. M., Garrison, R. M., Shahidnia, S.	Multiple food vulnerabilities of international students from India in Greater Toronto Area colleges: A pilot study	Yes (INCLUDE)	No (EXCLUDE)
Oloko, M., Reed, M. G., Robson, J. P.	Fostering food preservation practice: Lessons from a community train-the-trainer program on Canada's west coast	Yes (INCLUDE)	No (EXCLUDE)
Rooney, A., Vallianatos, H.	Evidence of Degrowth Values in Food Justice in a Northern Canadian Municipality	No (EXCLUDE)
Kuhnlein, H. V., Chotiboriboon, S.	Why and How to Strengthen Indigenous Peoples' Food Systems With Examples From Two Unique Indigenous Communities	No (EXCLUDE)
Coulas, M., Ruetz, A. T., Ismail, M. R., Goodridge, L. H., Stutz, S., Engler-Stringer, R.	COVID-19 School Re-opening Plans: Rolling Back School Food Programming in Canada?	Yes (INCLUDE)	No (EXCLUDE)
Judge, C., Spring, A., Skinner, K.	A Comparative Policy Analysis of Wild Food Policies Across Ontario, Northwest Territories, and Yukon Territory, Canada	Yes (INCLUDE)	Yes (INCLUDE)	Primary research study (INCLUDE)	No (EXCLUDE)
Seguin, R., Lefsrud, M. G., Delormier, T., Adamowski, J., Fyles, H.	Interregional Differences in Agricultural Development across Circumpolar Canada	Yes (INCLUDE)	No (EXCLUDE)
Smith, L. G., Ma, M. Y., Widener, M. J., Farber, S.	Geographies of grocery shopping in major Canadian cities: Evidence from large-scale mobile app data	No (EXCLUDE)
Migicovsky, Z., Amyotte, B., Ulrich, J., Smith, T. W., Turner, N. J., Pico, J., Ciotir, C., Sharifi, M., Meldrum, G., Stormes, B., Moreau, T.	Berries as a case study for crop wild relative conservation, use, and public engagement in Canada	No (EXCLUDE)
Wittman, H., James, D.	Land governance for agroecology	No (EXCLUDE)
Elton, S., Cole, D.	Is a vegetable garden essential? Toronto gardens as culinary infrastructure	No (EXCLUDE)
Soon, L., Gilliland, J., Minaker, L. M.	Junk Food Accessibility After 10 Years of a Restrictive Food Environment Zoning Policy Around Schools: An Equity-Focused Simulation Study	No (EXCLUDE)
Ghezeljeh, A., Gutberlet, J., Cloutier, D.	Recent challenges and new possibilities with urban agriculture in Victoria, British Columbia	Yes (INCLUDE)	No (EXCLUDE)
Elliott, H. L., Mulrennan, M. E., Cuerrier, A.	‘We have a lot of (un)learning to do’: whiteness and decolonial prefiguration in a food movement organization	Yes (INCLUDE)	No (EXCLUDE)
Azadian, A., Masciangelo, M. C., Mendly-Zambo, Z., Taman, A., Raphael, D.	Corporate and business domination of food banks and food diversion schemes in Canada	No (EXCLUDE)
Priadka, P., Moses, B., Kozmik, C., Kell, S., Popp, J. N.	Impacts of harvested species declines on Indigenous Peoples’ food sovereignty, well-being and ways of life: a case study of Anishinaabe perspectives and moose	Yes (INCLUDE)	No (EXCLUDE)
Bowers, R., Turner, G., Graham, I. D., Furgal, C., Dubois, L.	Coming full circle: a critical review of the historical changes in governance, nutrition and food security of Labrador Inuit between 1500 and 2005	Yes (INCLUDE)	Yes (INCLUDE)	Review (i.e. systematic review, rapid review, scoping, narrative) (EXCLUDE)
Ramirez Prieto, M., Ratelle, M., Laird, B. D., Skinner, K.	Dietary Intakes of Traditional Foods for Dene/Métis in the Dehcho and Sahtú Regions of the Northwest Territories	No (EXCLUDE)
Coghlan, C., Proulx, P., Salazar, K.	A food-circular economy-women nexus: Lessons from guelph-wellington	No (EXCLUDE)
Kirk, S. F. L., Olstad, D. L., Mcisaac, J. -L D., Prowse, R. J. L., Caswell, S., Hanning, R., Raine, K. D., Mâsse, L. C., Naylor, P. J.	Appetite for change? Facilitators and barriers to nutrition guideline implementation in Canadian recreational facilities	No (EXCLUDE)
Seguin, R., Lefsrud, M. G., Delormier, T., Adamowski, J.	Assessing constraints to agricultural development in circumpolar Canada through an innovation systems lens	No (EXCLUDE)
Engler-Stringer, R., Black, J., Muhajarine, N., Martin, W., Gilliland, J., McVittie, J., Kirk, S., Wittman, H., Mousavi, A., Elliott, S., Tu, S., Hills, B., Androsoff, G., Field, D., Macdonald, B., Belt, C., Vatanparast, H.	Erratum: The good food for learning universal curriculum-integrated healthy school lunch intervention: Protocol for a two-year matched control pre-post and case study (JMIR Research Protocols (2021) 10:9 (e30899) DOI: 10.2196/30899)	Yes (INCLUDE)	Yes (INCLUDE)	Other (e.g., abstract, commentary, opinion, editorial) (EXCLUDE)
Lemay, M. A., Radcliffe, J., Bysouth, D., Spring, A.	Northern Food Systems in Transition: The Role of the Emerging Agri-Food Industry in the Northwest Territories (Canada) Food System	Yes (INCLUDE)	No (EXCLUDE)
Warltier, D. W., Landry-Cuerrier, M., Humphries, M. M.	Valuation of country food in nunavut based on energy and protein replacement	No (EXCLUDE)
Doyon, M., Klein, J. -L	Non-conventional agricultural spaces and climate change: The cases of le grenier boréal and lufa farms in Quebec, Canada	Yes (INCLUDE)	No (EXCLUDE)
Wilson, H., Neufeld, H. T., Anderson, K., Wehkamp, C., Khoury, D. E.	Exploring indigenous undergraduate students’ experiences within urban and institutional food environments	Yes (INCLUDE)	No (EXCLUDE)
Gopal, D. P., Issa, R.	What is needed for Universal Basic Income?	No (EXCLUDE)
Rosin, Magda, Mackay, Sally, Ni Mhurchu, Cliona	Tools and resources used to support implementation of workplace healthy food and drink policies: A scoping review of grey literature.	Yes (INCLUDE)	No (EXCLUDE)
Dubois, Lise, Bedard, Brigitte, Goulet, Danick, Prud'homme, Denis, Tremblay, Richard E, Boivin, Michel	Experiencing food insecurity in childhood: influences on eating habits and body weight in young adulthood.	Yes (INCLUDE)	No (EXCLUDE)
Ganson, Kyle T, Pang, Nelson, Testa, Alexander, Jackson, Dylan B, Nagata, Jason M	Food insecurity is associated with muscle dysmorphia symptomatology among a sample of Canadian adolescents and young adults.	Yes (INCLUDE)	No (EXCLUDE)
Stein, Sharon PhD, Robin, Tabitha PhD, Wesley, Michael BSc, RD, Valley, Will PhD, Clegg, Daniel J PhD, Ahenakew, Cash PhD, Cohen, Tamara R PhD, RD	Confronting Colonialism in Canadian Dietetics Curricula.	No (EXCLUDE)
Datta Gupta, Suvadra, Pahwa, Punam, Engler-Stringer, Rachel	An examination of willingness to participate and willingness to pay for a universal school food program in the Canadian context.	Yes (INCLUDE)	Yes (INCLUDE)	Prediction or Modelling Study (EXCLUDE)
Lee, Yun Yun, Caron-Roy, Stephanie, Turko, Bobbi, Shearer, Jane, Campbell, David Jt, Elliott, Charlene, Barker, Donald, Raine, Kim D, Tyminski, Sheila, Olstad, Dana Lee	Experiences and perceived outcomes of a grocery gift card programme for households at risk of food insecurity.	Yes (INCLUDE)	Yes (INCLUDE)	Primary research study (INCLUDE)	No (EXCLUDE)
Clemens, Kristin K, Le, Britney, Anderson, Kelly K, Comeau, Jinette, Tarasuk, Valerie, Shariff, Salimah Z	The association between household food insecurity and healthcare costs among Canadian children.	Yes (INCLUDE)	No (EXCLUDE)
Sakeah, James Kotuah, Apatinga, Gervin Ane, Adda, Edgar Balinia, Apanga, Paschal Awingura, Vlassoff, Carol, Chen, Yue	The joint effect of female sex and food insecurity on self-reported mood disorder among Canadian adults: the Canadian community health survey.	Yes (INCLUDE)	No (EXCLUDE)
Logie, Carmen H, Lys, Candice, Sokolovic, Nina, Malama, Kalonde, Mackay, Kayley Inuksuk, McNamee, Clara, Lad, Anoushka, Kanbari, Amanda	Examining Pathways from Food Insecurity to Safer Sex Efficacy Among Northern and Indigenous Adolescents in the Northwest Territories, Canada.	Yes (INCLUDE)	No (EXCLUDE)
Rosin, Magda, Mackay, Sally, Gerritsen, Sarah, Te Morenga, Lisa, Terry, Gareth, Ni Mhurchu, Cliona	Barriers and facilitators to implementation of healthy food and drink policies in public sector workplaces: a systematic literature review.	Yes (INCLUDE)	No (EXCLUDE)
Mannette, Jessica, Zhang, Yingying, Rothfus, Melissa, Purdy, Chelsey, Tesfatsion, Winta, Lynch, Mary, Hamilton-Hinch, Barbara, Williams, Patricia L, Joy, Phillip, Grant, Shannan	Exploring current nutritional programming and resources available to people living with HIV or AIDS in Canada: a scoping review.	Yes (INCLUDE)	Yes (INCLUDE)	Review (i.e. systematic review, rapid review, scoping, narrative) (EXCLUDE)
Horlick, Sidney, Chatwood, Susan	Exploring community perspectives on the impacts of COVID-19 on food security and food sovereignty in Nunavut communities.	Yes (INCLUDE)	No (EXCLUDE)
Huynh, Lyndsey, Anjum, Sidra, Lieu, Toney, Horse, Makasa Looking, Martin-Hill, Dawn, Wekerle, Christine	Examining the connection between water concerns, water anxiety, and resilience among Indigenous persons: A systematic scoping review.	No (EXCLUDE)
Zutter, Cynthia, Stoltz, Ashley	Community gardens and urban agriculture: Healthy environment/healthy citizens.	No (EXCLUDE)
Joy, Phillip, Hammond, Chad, Hammond, Brianna, Clarke, Abigail, Mannette, Jessica, Hamilton-Hinch, Barbara-Ann, Grant, Shannan	Disciplined appetites: Reimagining food and nutrition programs for people living with HIV and AIDS.	Yes (INCLUDE)	No (EXCLUDE)
Clarke, Abigail, Tesfatsion, Winta, Mannette, Jessica, Hamilton-Hinch, Barbara-Ann, Williams, Patricia, Grant, Shannan, Joy, Phillip	Exploring Food and Nutrition Programming for People Living With HIV/AIDS: Interviews With Service Providers in Nova Scotia, Canada.	No (EXCLUDE)
Kansanga, Moses Mosonsieyiri, Batung, Evans, Mohammed, Kamaldeen, Sano, Yujiro, Taabazuing, Mary-Margaret, Luginaah, Isaac	Beyond Purchasing Power: The Association Between Sense of Community Belongingness and Food Insecurity Among Older Adults in Canada.	Yes (INCLUDE)	No (EXCLUDE)
Aker, Amira, Ayotte, Pierre, Furgal, Chris, Kenny, Tiff-Annie, Little, Matthew, Gauthier, Marie-Josee, Bouchard, Amelie, Lemire, Melanie	Sociodemographic patterning of dietary profiles among Inuit youth and adults in Nunavik, Canada: a cross-sectional study.	Yes (INCLUDE)	No (EXCLUDE)
Ahmed, Fatima, Liberda, Eric N, Solomon, Andrew, Davey, Roger, Sutherland, Bernard, Tsuji, Leonard J S	Indigenous Land-Based Approaches to Well-Being: The Niska (Goose) Harvesting Program in Subarctic Ontario, Canada.	Yes (INCLUDE)	No (EXCLUDE)
Banerji, Anna, Pelletier, Veronique Anne, Haring, Rodney, Irvine, James, Bresnahan, Andrew, Lavallee, Barry	Food insecurity and its consequences in indigenous children and youth in Canada.	Yes (INCLUDE)	Yes (INCLUDE)	Review (i.e. systematic review, rapid review, scoping, narrative) (EXCLUDE)
Chai, Lei	Food Insecurity and Health: Marital Status and Gender Variations.	Yes (INCLUDE)	No (EXCLUDE)
Gutierrez, Belinda V, Kaloostian, Damita, Redvers, Nicole	Elements of Successful Food Sovereignty Interventions within Indigenous Communities in the United States and Canada: a Systematic Review.	Yes (INCLUDE)	Yes (INCLUDE)	Review (i.e. systematic review, rapid review, scoping, narrative) (EXCLUDE)
Bhamra, Manvir, Harbottle, Zoe, Golding, Michael A, Ben-Shoshan, Moshe, Roos, Leslie E, Abrams, Elissa M, Penner, Sara J, St-Vincent, Jo-Anne, Protudjer, Jennifer Lp	Parental perceptions of a novel subsidy program to address the financial burden of milk allergy: a qualitative study.	No (EXCLUDE)
Teshome, Getenesh Berhanu, Haileslassie, Hiwot Abebe, Shand, Phyllis, Lin, Yun, Lieffers, Jessica R L, Henry, Carol	Pulse-Based Nutrition Education Intervention Among High School Students to Enhance Knowledge, Attitudes, and Practices: Pilot for a Formative Survey Study.	No (EXCLUDE)
Muhajarine, Nazeem, Dixon, James, Dyck, Erika, Clifford, Jim, Chasse, Patrick, Gupta, Suvadra Datta, Christopherson-Cote, Colleen	Capturing and Documenting the Wider Health Impacts of the COVID-19 Pandemic Through the Remember Rebuild Saskatchewan Initiative: Protocol for a Mixed Methods Interdisciplinary Project.	Yes (INCLUDE)	No (EXCLUDE)
MacBain, Elspeth, Eltorki, Mohamed, Marjerrison, Stacey, Pardhan, Alim, Wahi, Gita, Ngo, Quang N	Prevalence and characterization of food insecurity in a Canadian paediatric emergency department.	Yes (INCLUDE)	No (EXCLUDE)
Ratelle, Mylene, Skinner, Kelly, Ramirez Prieto, Maria, Laird, Brian Douglas	Dietary Intake Estimated From a 24-Hour Recall Questionnaire in the Dene and Metis Communities of the Northwest Territories, Canada.	No (EXCLUDE)
Golding, Michael A, Roos, Leslie E, Abrams, Elissa M, Gerdts, Jennifer D, Protudjer, Jennifer L P	Temporal examination of adult food insecurity amongst Canadian families managing food allergy.	Yes (INCLUDE)	No (EXCLUDE)
Huynh, Geraldine, Vishram, Alysha, Graham-Parker, Carol, Blatz, Debbie, Carroll, Matthew, Turner, Justine	Mealtime Support: A Pilot Case Series study of an Effective, Cost-saving Outpatient Hunger-Based Feeding Program for Tube Dependency.	No (EXCLUDE)
Taylor, Stacey, Charlebois, Sylvain, Music, Janet	Affordability of Canada's Food Guide: Current challenges amid COVID-19, War in Ukraine, and other world events.	No (EXCLUDE)
McEachern, Louise W, Yessis, Jennifer, Yovanovich, Joanne, Crack, Shelly, Zupko, Barbara, Valaitis, Renata, Hanning, Rhona M	Implementation of the Learning Circle: Local Food to School Initiative in the Island Communities of Haida Gwaii, British Columbia, Canada-a Descriptive Case Study.	Yes (INCLUDE)	Yes (INCLUDE)	Primary research study (INCLUDE)	No (EXCLUDE)
Cyrenne-Dussault, Marie, Sirois, Maude, St-Pierre, Julie, Drouin-Chartier, Jean-Philippe	Food insecurity in households of children receiving care at a paediatric obesity management clinic in Montreal: Overall prevalence and changes associated with the COVID-19 pandemic.	Yes (INCLUDE)	No (EXCLUDE)
Lavoie, Josee G, Clark, Wayne, McDonnell, Leah, Nickel, Nathan, Dutton, Rachel, Kanayok, Janet, Fowler-Woods, Melinda, Anawak, Jack, Brown, Nuqaalaq, Voisey Clark, Grace, Evaluardjuk-Palmer, Tagaak, Wong, Sabrina T, Sanguins, Julianne, Mudryj, Adriana, Mullins, Nastania, Ford, Marti, Clark, Judy	Mitigating the impact of the COVID-19 pandemic on Inuit living in Manitoba: community responses.	Yes (INCLUDE)	No (EXCLUDE)
Hillemann, Friederike, Beheim, Bret A, Ready, Elspeth	Socio-economic predictors of Inuit hunting choices and their implications for climate change adaptation.	Yes (INCLUDE)	Yes (INCLUDE)	Primary research study (INCLUDE)	No (EXCLUDE)
Ismail, Mariam R, Gilliland, Jason A, Matthews, June I, Beverley, Jennifer, Battram, Danielle S	Children's Perceptions of the Ontario Student Nutrition Program (OSNP) in Southwestern Ontario, Canada.	Yes (INCLUDE)	Yes (INCLUDE)	Primary research study (INCLUDE)	No (EXCLUDE)
Singh Kelsall, Tyson, DeBeck, Kora, Grant, Cameron, Gorbach, Pamina, Milloy, M-J, Hayashi, Kanna	Food insecurity during the COVID-19 pandemic who use drugs in Vancouver, Canada.	Yes (INCLUDE)	No (EXCLUDE)
Daly, Zachary, Black, Jennifer, McAuliffe, Corey, Jenkins, Emily	Food-related worry and food bank use during the COVID-19 pandemic in Canada: results from a nationally representative multi-round study.	Yes (INCLUDE)	Yes (INCLUDE)	Primary research study (INCLUDE)	Yes (INCLUDE)	No (EXCLUDE)
Roncarolo, Federico, Mercille, Genevieve, Riva, Mylene, Perez, Elsury, Blanchet, Rosanne, Carabali, Mabel, Sylvestre, Marie-Pierre, Potvin, Louise	The Pathways study: a cohort study of new food-aid users in rural, semi urban, and urban areas of Quebec, Canada.	Yes (INCLUDE)	Yes (INCLUDE)	Primary research study (INCLUDE)	Yes (INCLUDE)	No (EXCLUDE)
Domingo, Ashleigh, Yessis, Jennifer, Charles, Kerry-Ann, Skinner, Kelly, Hanning, Rhona M	Integrating knowledge and action: learnings from an implementation program for food security and food sovereignty with First Nations communities within Canada.	Yes (INCLUDE)	Yes (INCLUDE)	Primary research study (INCLUDE)	No (EXCLUDE)
Davies, Alyse, Gwynn, Josephine, Allman-Farinelli, Margaret, Flood, Victoria, Dickson, Michelle, Turner, Nicole, Porykali, Bobby, Lock Ngiyampaa, Mark	Programs Addressing Food Security for First Nations Peoples: A Scoping Review.	Yes (INCLUDE)	Yes (INCLUDE)	Review (i.e. systematic review, rapid review, scoping, narrative) (EXCLUDE)
McIntyre, Lynn	Tackling household food insecurity to protect the mental health of children and youth in Canada.	Yes (INCLUDE)	Yes (INCLUDE)	Other (e.g., abstract, commentary, opinion, editorial) (EXCLUDE)
Mildon, Alison, Francis, Jane, Stewart, Stacia, Underhill, Bronwyn, Ng, Yi Man, Rousseau, Christina, Tarasuk, Valerie, Di Ruggiero, Erica, Dennis, Cindy-Lee, O'Connor, Deborah L, Sellen, Daniel W	Household food insecurity is prevalent in a cohort of postpartum women who registered in the Canada Prenatal Nutrition Program in Toronto.	Yes (INCLUDE)	No (EXCLUDE)
Johnson, Jennifer K, Vingilis, Evelyn, Terry, Amanda L	Patients' experiences with a community fruit and vegetable box program prescribed by their health provider.	Yes (INCLUDE)	Yes (INCLUDE)	Primary research study (INCLUDE)	No (EXCLUDE)
Naylor, Angus, Kenny, Tiff-Annie, Harper, Sherilee, Beale, Dorothy, Premji, Zahra, Furgal, Chris, Ford, James, Little, Matthew	Inuit-defined determinants of food security in academic research focusing on Inuit Nunangat and Alaska: A scoping review protocol.	Yes (INCLUDE)	No (EXCLUDE)
Brockington, Meghan, Beale, Dorothy, Gaupholm, Josephine, Naylor, Angus, Kenny, Tiff-Annie, Lemire, Melanie, Falardeau, Marianne, Loring, Philip, Parmley, Jane, Little, Matthew	Identifying Barriers and Pathways Linking Fish and Seafood to Food Security in Inuit Nunangat: A Scoping Review.	Yes (INCLUDE)	Yes (INCLUDE)	Review (i.e. systematic review, rapid review, scoping, narrative) (EXCLUDE)
Everitt, Tracy, Ward, Stephanie, Martin, Wanda, Engler-Stringer, Rachel	Factors contributing to school food program acceptance: a Review of Canadian literature.	Yes (INCLUDE)	Yes (INCLUDE)	Review (i.e. systematic review, rapid review, scoping, narrative) (EXCLUDE)
Moslemi-Aqdam, Mehdi, Low, George, Low, Mike, Laird, Brian D, Branfireun, Brian A, Swanson, Heidi K	Estimates, spatial variability, and environmental drivers of mercury biomagnification rates through lake food webs in the Canadian subarctic.	No (EXCLUDE)
Rinninella, Emanuele, Raoul, Pauline, Maccauro, Valeria, Cintoni, Marco, Cambieri, Andrea, Fiore, Alberto, Zega, Maurizio, Gasbarrini, Antonio, Mele, Maria Cristina	Hospital Services to Improve Nutritional Intake and Reduce Food Waste: A Systematic Review.	No (EXCLUDE)
McEachern, Louise W, Harris, Sandra, Valaitis, Renata, Watson, Anissa, Yessis, Jennifer, Zupko, Barbara, Hanning, Rhona M	Learning Circles: A Collaborative Approach to Enhance Local, Healthy and Traditional Foods for Youth in the Northerly Community of Hazelton/Upper Skeena, British Columbia, Canada.	Yes (INCLUDE)	Yes (INCLUDE)	Primary research study (INCLUDE)	No (EXCLUDE)
Mejia-Lancheros, Cilia, Lachaud, James, Gogosis, Evie, Thulien, Naomi, Stergiopoulos, Vicky, Da Silva, George, Nisenbaum, Rosane, O'Campo, Patricia, Hwang, Stephen	Providing Housing First services for an underserved population during the early wave of the COVID-19 pandemic: A qualitative study.	No (EXCLUDE)
Chai, Xiangnan, Mei, Junyi	Investigating food insecurity, health lifestyles, and self-rated health of older Canadians living alone.	Yes (INCLUDE)	No (EXCLUDE)
Aker, Amira, Ayotte, Pierre, Caron-Beaudoin, Elyse, De Silva, Amila, Ricard, Sylvie, Lemire, Melanie	Associations between dietary profiles and perfluoroalkyl acids in Inuit youth and adults.	Yes (INCLUDE)	No (EXCLUDE)
Moyen, Audrey, Rappaport, Aviva Ilysse, Fleurent-Gregoire, Chloe, Tessier, Anne-Julie, Brazeau, Anne-Sophie, Chevalier, Stephanie	Relative Validation of an Artificial Intelligence-Enhanced, Image-Assisted Mobile App for Dietary Assessment in Adults: Randomized Crossover Study.	No (EXCLUDE)
Batal, Malek	Diet quality and food security amongst Indigenous children in Canada: facing the legacy of decades of dispossession and governmental neglect.	Yes (INCLUDE)	No (EXCLUDE)
Sabio, R.P., Lehoux, P., Rastoin, J.L.	Characterizing food systems to better understand their vulnerabilities: A case study in Québec and São Paulo	No (EXCLUDE)
Anderson, K.K., Clemens, K.K., Le, B., Zhang, L., Comeau, J., Tarasuk, V., Shariff, S.Z.	Household food insecurity and health service use for mental and substance use disorders among children and adolescents in Ontario, Canada	Yes (INCLUDE)	No (EXCLUDE)
Shafiai, S., Abidin, N.Z., Rashid, I.M.A., Faisal, S.I., Esquivias, M.A., Elsiefy, E., Jayadi, A., Roni, M.	Normality test on agriculture growth and food security to improve poverty in high income country	Yes (INCLUDE)	No (EXCLUDE)
Prowse, R., Lawlor, N., Powell, R., Neumann, E.-M.	Creating healthy food environments in recreation and sport settings using choice architecture: a scoping review	No (EXCLUDE)
Rotz, S., Xavier, A.L., Robin, T.	“It wasn’t built for us”: The possibility of Indigenous food sovereignty in settler colonial food bureaucracies	Yes (INCLUDE)	No (EXCLUDE)
Léveillée-Dallaire, X., Raymond, J., Snæbjörnsson, J.Þ., Fujii, H., Langevin, H.	Performance Assessment of Horizontal Ground Heat Exchangers under a Greenhouse in Quebec, Canada	No (EXCLUDE)
Bogdan, A.-M., Shah, T., Sidloski, M., Lu, X., Li, M., Ingram, S., Natcher, D.	What Gets Measured Gets Done: Challenges in Monitoring Water, Energy, and Food Security in Northern Canada	Yes (INCLUDE)	No (EXCLUDE)
Lane, G., Vatanparast, H.	Immigrant families’ experience of the Canadian food and nutrition environment	No (EXCLUDE)
Duncan, A.T., Lauzon, R., Harpur, C.	An investigation into Saugeen Ojibway Nation-based ecological knowledge on the ciscoes (Coregonus spp.) of Lake Huron	No (EXCLUDE)
Hosterman, H.R., Ritter, K., Schuldt, N., Vogt, D., Erickson, D.M., Griot, O.L., Johnston, E., Schmidt, K., Ravindran, E., Labine, R.D., Chapman, E., Graveen, W.J., Peroff, D.M., Camacho, J.T., Dance, S., Krumwiede, B.S., Stirratt, H.	Lake Superior Manoomin cultural and ecosystem characterization study	No (EXCLUDE)
Kok, M.T.J., Meijer, J.R., van Zeist, W.-J., Hilbers, J.P., Immovilli, M., Janse, J.H., Stehfest, E., Bakkenes, M., Tabeau, A., Schipper, A.M., Alkemade, R.	Assessing ambitious nature conservation strategies in a below 2-degree and food-secure world	No (EXCLUDE)
Lee, Y.Y., Caron-Roy, S., Turko, B., Shearer, J., Campbell, D.J.T., Elliott, C., Barker, D., Raine, K.D., Tyminski, S., Olstad, D.L.	Experiences and perceived outcomes of a grocery gift card program for households at risk of food insecurity	Yes (INCLUDE)	Yes (INCLUDE)	Primary research study (INCLUDE)	No (EXCLUDE)
Pedro, S., Lemire, M., Hoover, C., Saint-Béat, B., Janjua, M.Y., Herbig, J., Geoffroy, M., Yunda-Guarin, G., Moisan, M.-A., Boissinot, J., Tremblay, J.-É., Little, M., Chan, L., Babin, M., Kenny, T.-A., Maps, F.	Structure and function of the western Baffin Bay coastal and shelf ecosystem	No (EXCLUDE)
Popken, L.R., Griffin, P.J., Coté, C., Angel, E.	Indigenous food sovereignty through resurgent self-governance: centering Nuu-chah-nulth principles in sea otter management in Canada	No (EXCLUDE)
Aktary, M.L., Dunn, S., Sajobi, T., O'Hara, H., Leblanc, P., McCormack, G.R., Caron-Roy, S., Ball, K., Lee, Y.Y., Nejatinamini, S., Reimer, R.A., Pan, B., Minaker, L.M., Raine, K.D., Godley, J., Downs, S., Nykiforuk, C.I., Olstad, D.L.	Impact of a farmers’ market healthy food subsidy on the diet quality of adults with low incomes in British Columbia, Canada: a pragmatic randomized controlled trial	Yes (INCLUDE)	Yes (INCLUDE)	Primary research study (INCLUDE)	No (EXCLUDE)
Rosol, M.	Good food for all? Navigating tensions between environmental and social justice concerns in urban community food initiatives	Yes (INCLUDE)	No (EXCLUDE)
Ratelle, M., Skinner, K., Ramirez Prieto, M., Laird, B.D.	Dietary Intake Estimated From a 24-Hour Recall Questionnaire in the Dene and Métis Communities of the Northwest Territories, Canada	No (EXCLUDE)
Spring, A., Neyelle, M., Bezha, W., Simmons, D., Blay-Palmer, A.	Learning from the past to deal with the future: Using different knowledges to ensure food security in the Tsá Tué biosphere reserve (Northwest Territories, Canada)	Yes (INCLUDE)	No (EXCLUDE)
Vaz, E., Damásio, B., Bação, F., Shaker, R.R., Penfound, E.	Urban habitats and food insecurity: Lessons learned throughout a pandemic	Yes (INCLUDE)	No (EXCLUDE)
Price, M.J.	Seeing Green: Lifecycles of an Arctic Agricultural Frontier☆	No (EXCLUDE)
Wilton, M.J., Karagatzides, J.D., Solomon, A., Tsuji, L.J.S.	An Examination of Outdoor Garden Bed Designs in a Subarctic Community	No (EXCLUDE)
Dring, C.C., Newman, L., Wittman, H.	Assessing governability of agricultural systems: Municipal agricultural planning in Metro Vancouver, Canada	No (EXCLUDE)
Desautels, J., Chapman, J., Schott, S.	Community Perspectives on Inuit Country Food Insecurity in Gjoa Haven, Nunavut	Yes (INCLUDE)	No (EXCLUDE)
Classens, M., Martin, M.A.	‘Good morning Metro shoppers!’ Food insecurity, COVID-19 and the emergence of roll-call neoliberalism	Yes (INCLUDE)	Yes (INCLUDE)	Primary research study (INCLUDE)	No (EXCLUDE)
Poirier, B., Neufeld, H.T.	“We Need to Live off the Land”: An Exploration and Conceptualization of Community-Based Indigenous Food Sovereignty Experiences and Practices	Yes (INCLUDE)	No (EXCLUDE)
Antonelli, A.	Indigenous knowledge is key to sustainable food systems	No (EXCLUDE)
Gundersen, C.	Lessons Learned from the Lack of Increase in Food Insecurity during COVID-19	No (EXCLUDE)
Alabi, B.O., Robin, T.	Food insecurities and dependencies: Indigenous food responses to COVID-19	Yes (INCLUDE)	No (EXCLUDE)
Costa, P.R., Carvalho, T., Pitangueira, J.C.D., Santana, M.L.P., Kinra, S., Potvin, L.	Global, regional and national prevalence of copper, selenium and zinc deficiencies in women of childbearing age: protocol for systematic review and meta-analysis	No (EXCLUDE)
Schreiber, K., Soubry, B., Dove-McFalls, C., MacDonald, G.K.	Untangling the role of social relationships for overcoming challenges in local food systems: a case study of farmers in Québec, Canada	No (EXCLUDE)
Lalli, G.S., Turner, A., Rutland, M.	FOOD FUTURES IN EDUCATION AND SOCIETY	No full text available (EXCLUDE)
Adelabu, D.B., Franke, A.C.	Research status of seed improvement in underutilized crops: prospects for enhancing food security	Yes (INCLUDE)	No (EXCLUDE)
Natcher, D., Ingram, S., Bogdan, A.-M.	Understanding the Nature of Country Food Sales among First Nations in Alberta, Canada	No (EXCLUDE)			c
Khakpour, M., Koc, M., Engler-Stringer, R., Farag, M., Henry, C., Vatanparast, H.	Food Security and Socioeconomic Disparities of Afghan Refugees in Transitory Countries and Canada	Yes (INCLUDE)	No (EXCLUDE)
Vosko, L.F., Basok, T., Spring, C.	Introduction	No (EXCLUDE)
Schwartz, N., Buliung, R., Wilson, K.	Experiences of food access among disabled adults in Toronto, Canada	Yes (INCLUDE)	No (EXCLUDE)
Baena, P.A., Brunei, A., Fernandez-de-Larrinoa, Y., Martinez-Cruz, T.E., Milbank, C., Way, M.	In Brief: The White/Wiphala Paper on Indigenous Peoples’ Food Systems	Yes (INCLUDE)	No (EXCLUDE)
Dacunha, C., Ng, E., Elton, S.	The school food solution: Creating a healthy school food environment with Canada’s Food Guide	Yes (INCLUDE)	No (EXCLUDE)
Martin, W., Pham, A., Wagner, L., Werner, A.	Social value of a Canadian urban food bank garden	Yes (INCLUDE)	Yes (INCLUDE)	Primary research study (INCLUDE)	No (EXCLUDE)
Nugent, N.B., Ridberg, R.A., Fricke, H., Shanks, C.B., Stotz, S.A., Chung, A.G.J., Shin, S., Yaroch, A.L., Akers, M., Lowe, R., George, C., Thomas, K., Seligman, H.K.	Food sovereignty, health, and produce prescription programs: A case study in two rural tribal communities	No (EXCLUDE)
Lowitt, K., Slater, J., Davidson, Z.	COVID-19, a changing Canadian food-security landscape, and food movements: Findings from a literature scan	Yes (INCLUDE)	Yes (INCLUDE)	Review (i.e. systematic review, rapid review, scoping, narrative) (EXCLUDE)
Léveillée-Dallaire, X., Raymond, J., Fujii, H., Tsuya, S.	Sizing Horizontal Geothermal Heat Exchangers for Community Greenhouses in Montreal	No (EXCLUDE)
Agarwal, S.	The Contribution of Community Kitchens to Food Democracy: A Systematic Review	Yes (INCLUDE)	Yes (INCLUDE)	Review (i.e. systematic review, rapid review, scoping, narrative) (EXCLUDE)
Riches, G.	The Corporatization of Food Charity in Canada: Implications for Domestic Hunger, Poverty Reduction, and Public Policy	No full text available (EXCLUDE)
Ismail, M.R., Gilliland, J.A., Matthews, J.I., Battram, D.S.	School-Level Perspectives of the Ontario School Nutrition Program	Yes (INCLUDE)	Yes (INCLUDE)	Primary research study (INCLUDE)	No (EXCLUDE)
Menard, Claude, Martino, Gaetano, de Oliveira, Gustavo Magalhaes, Royer, Annie, Saes, Maria Sylvia Macchione, Schnaider, Paula Sarita Bigio	Governing Food Safety through Meso-institutions: A Cross-Country Analysis of the Dairy Sector	No (EXCLUDE)
Shafiee M., Vatanparast H., Lane G.	Food security implications of COVID-19 pandemic among Indigenous peoples living in urban areas of Saskatchewan, Canada	Yes (INCLUDE)	No (EXCLUDE)
Hanning R.M., McEachern L.W., Domingo A., Valaitis R.F., Zupko B., Yessis J.	Improving access to healthy local and traditional foods within First Nations communities in Canada	Yes (INCLUDE)	No (EXCLUDE)
Delormie T.	Engaging Indigenous Peoples in Food Based Dietary Guidelines in Canada: Opportunities and challenges	Yes (INCLUDE)	Yes (INCLUDE)	Other (e.g., abstract, commentary, opinion, editorial) (EXCLUDE)
Peach L., Skene D., Kuzmich M., Keedwell S., Skinner K., Neufeld H.	Evaluating the Impacts of Urban Land-Based Food Education for Indigenous Children and Youth in Southwestern Ontario, Canada: A Community-Based Study Protocol	Yes (INCLUDE)	Yes (INCLUDE)	Other (e.g., abstract, commentary, opinion, editorial) (EXCLUDE)
Dunn S., Campbell D., Beall R., Spackman E., Lipscombe L., Benzies K., McCormack G., Olstad D.	A Healthy Food Prescription Incentive Program for Adults With Type 2 Diabetes Who Are Experiencing Food Insecurity: Protocol for a Longitudinal Qualitative Study	Yes (INCLUDE)	Yes (INCLUDE)	Other (e.g., abstract, commentary, opinion, editorial) (EXCLUDE)
Leepile T., Jovel E., Karakochuk C., Takada A., Jones A., Bolaane M., Otsogile M.	Household Food Insecurity Among the Indigenous San People in Rural Botswana	No (EXCLUDE)
Trinca V., Duizer L., Keller H.	The Hospital Food Experience Questionnaire Predicts Adult Patient Food Intake	No (EXCLUDE)
